# Supplementary material for: De Novo Transcriptome Analysis of Medicinally Important Plantago ovata Using RNA-Seq
Source: PLoS One. 2016 Mar 4;11(3):e0150273. doi: 10.1371/journal.pone.0150273 (PMC4778938; doi:10.1371/journal.pone.0150273)
Supplement: S3 Table — (XLS) [file pone.0150273.s009.xls]

## Sheet: Sheet1
S3 Table. Assembly statistics of P. ovata transcripts using different assemblers
(a) Assembly statistics using Velvet with different k – mer lengths
Parameters	K27	K29	K31	K33	K35	K37	K39	K41	K43	K45	K47	K49	K51	K53	K55	K59	K61	K63	K67	K69
Number of transcripts	52705	59467	66865	90589	90655	78530	87456	75790	72121	62794	52679	43301	35521	27701	22386	12979	9329	6024	1704	581
Minimum transcript length	100	100	100	100	100	100	100	100	100	100	100	100	101	105	109	117	121	125	133	137
Maximum transcript length	528	530	556	556	558	484	809	1310	1191	1106	1415	1442	2188	2675	1733	2597	3759	4022	3632	3634
Average transcript length	127.18	127.77	128.5	132.84	137.7	141.44	154.89	197.93	193.05	206.41	225.23	246.14	262.91	287.03	294.25	313.35	315.17	318.83	339.39	345.29
N50 length	122	123	124	130	135	138	153	200	194	209	231	254	274	301	307	322	318	317	337	335
(b) Assembly statistics using Oases
Parameters	K27	K29	K31	K33	K35	K37	K39	K41	K43	K45	K47	K49	K51	K53	K55	K59	K61	K63	K67	K69
Number of transcripts	64502	65324	60840	59667	59351	55450	55800	42724	49131	45044	39115	34496	29751	24479	20110	12373	8977	5826	1681	575
Minimum transcript length	100	100	100	100	100	100	100	100	100	101	100	101	101	105	100	111	100	116	132	155
Maximum transcript length	2792	2794	2866	2854	2930	2829	2665	3386	2685	2690	2516	2620	2848	3316	3430	6372	6173	5943	3632	3634
Average transcript length	308.14	321.15	322.29	346.49	362.07	346.27	351.16	355.71	341.44	339.23	339.6	338.37	334.99	331.3	330.95	330.83	330.06	333.36	348.62	353.5
N50 length	402	425	433	484	512	472	462	476	422	410	404	395	383	367	358	343	336	331	348	356
(c) Assembly statistics using ABySS
Parameters	K29	K33	K37	K41	K45	K47	K49	K51	K53
Number of transcripts	89722	89226	85294	71350	66625	62966	59200	57673	51773
Minimum transcript length	100	100	100	100	100	100	100	100	100
Maximum transcript length	1310	1882	1908	2722	2053	2048	2469	2459	2212
Average transcript length	190.62	196.47	204.74	246.77	252.83	255.26	256.06	249.9	252.08
N50 length	200	209	221	304	319	326	333	326	326
(d) Assembly statistics using CLC Genomics Workbench
Parameters
Number of transcripts	131188
Minimum transcript length	100
Maximum transcript length	2059
Average transcript length	199.79
N50 length	209
