# Supplementary material for: De Novo Transcriptome Analysis of Medicinally Important Plantago ovata Using RNA-Seq
Source: PLoS One. 2016 Mar 4;11(3):e0150273. doi: 10.1371/journal.pone.0150273 (PMC4778938; doi:10.1371/journal.pone.0150273)
Supplement: S4 Table — (XLS) [file pone.0150273.s010.xls]

## Sheet: Sheet1
S4 Table. Table enlisting all the Plantago ovata transcripts that were annotated with KEGG ID's and the information pertaining to that ID is also mentioned.
Transcript ID	KEGG ID	Enzyme Information
Locus_946_Transcript_18/25_Confidence_0.223_Length_1486	K00001	E1.1.1.1; alcohol dehydrogenase [EC:1.1.1.1]
Locus_18601_Transcript_1/1_Confidence_0.000_Length_316	K00006	GPD1; glycerol-3-phosphate dehydrogenase (NAD+) [EC:1.1.1.8]
Locus_801_Transcript_23/35_Confidence_0.058_Length_1198	K00008	SORD; L-iditol 2-dehydrogenase [EC:1.1.1.14]
Locus_816_Transcript_44/51_Confidence_0.076_Length_1376	K00011	E1.1.1.21; aldehyde reductase [EC:1.1.1.21]
Locus_892_Transcript_23/30_Confidence_0.205_Length_1758	K00012	UGDH; UDPglucose 6-dehydrogenase [EC:1.1.1.22]
Locus_11492_Transcript_3/4_Confidence_0.818_Length_329	K00013	hisD; histidinol dehydrogenase [EC:1.1.1.23]
Locus_4332_Transcript_20/25_Confidence_0.200_Length_1287	K00016	LDH; L-lactate dehydrogenase [EC:1.1.1.27]
Locus_28931_Transcript_1/1_Confidence_0.000_Length_349	K00020	E1.1.1.31; 3-hydroxyisobutyrate dehydrogenase [EC:1.1.1.31]
Locus_5492_Transcript_1/2_Confidence_0.765_Length_394	K00021	HMGCR; hydroxymethylglutaryl-CoA reductase (NADPH) [EC:1.1.1.34]
Locus_525_Transcript_18/31_Confidence_0.134_Length_1452	K00025	MDH1; malate dehydrogenase [EC:1.1.1.37]
Locus_5096_Transcript_5/13_Confidence_0.246_Length_1356	K00026	MDH2; malate dehydrogenase [EC:1.1.1.37]
Locus_28929_Transcript_1/2_Confidence_1.000_Length_154	K00028	E1.1.1.39; malate dehydrogenase (decarboxylating) [EC:1.1.1.39]
Locus_5671_Transcript_2/4_Confidence_0.880_Length_890	K00029	E1.1.1.40; malate dehydrogenase (oxaloacetate-decarboxylating)(NADP+) [EC:1.1.1.40]
Locus_4823_Transcript_7/11_Confidence_0.092_Length_1039	K00030	IDH3; isocitrate dehydrogenase (NAD+) [EC:1.1.1.41]
Locus_4143_Transcript_6/8_Confidence_0.104_Length_822	K00031	IDH1; isocitrate dehydrogenase [EC:1.1.1.42]
Locus_7179_Transcript_5/5_Confidence_0.300_Length_1090	K00033	PGD; 6-phosphogluconate dehydrogenase [EC:1.1.1.44]
Locus_8816_Transcript_1/3_Confidence_0.514_Length_267	K00036	G6PD; glucose-6-phosphate 1-dehydrogenase [EC:1.1.1.49]
Locus_8993_Transcript_1/4_Confidence_0.757_Length_757	K00051	E1.1.1.82; malate dehydrogenase (NADP+) [EC:1.1.1.82]
Locus_8541_Transcript_15/16_Confidence_0.050_Length_1526	K00052	leuB; 3-isopropylmalate dehydrogenase [EC:1.1.1.85]
Locus_490_Transcript_24/39_Confidence_0.065_Length_1735	K00053	ilvC; ketol-acid reductoisomerase [EC:1.1.1.86]
Locus_5188_Transcript_8/9_Confidence_0.161_Length_500	K00058	serA; D-3-phosphoglycerate dehydrogenase [EC:1.1.1.95]
Locus_29673_Transcript_5/5_Confidence_0.232_Length_514	K00059	fabG; 3-oxoacyl-[acyl-carrier protein] reductase [EC:1.1.1.100]
Locus_4076_Transcript_1/4_Confidence_0.750_Length_782	K00074	paaH; 3-hydroxybutyryl-CoA dehydrogenase [EC:1.1.1.157]
Locus_30401_Transcript_1/1_Confidence_0.000_Length_380	K00079	CBR1; carbonyl reductase 1 [EC:1.1.1.184 1.1.1.189 1.1.1.197]
Locus_7157_Transcript_2/2_Confidence_0.917_Length_823	K00083	E1.1.1.195; cinnamyl-alcohol dehydrogenase [EC:1.1.1.195]
Locus_31873_Transcript_2/3_Confidence_0.816_Length_224	K00088	guaB; IMP dehydrogenase [EC:1.1.1.205]
Locus_4175_Transcript_1/1_Confidence_0.000_Length_783	K00099	dxr; 1-deoxy-D-xylulose-5-phosphate reductoisomerase [EC:1.1.1.267]
Locus_37484_Transcript_1/1_Confidence_0.000_Length_154	K00102	E1.1.2.4; D-lactate dehydrogenase (cytochrome) [EC:1.1.2.4]
Locus_27034_Transcript_2/3_Confidence_0.889_Length_227	K00106	XDH; xanthine dehydrogenase/oxidase [EC:1.17.1.4 1.17.3.2]
Locus_8399_Transcript_2/4_Confidence_0.694_Length_406	K00108	E1.1.99.1; choline dehydrogenase [EC:1.1.99.1]
Locus_39732_Transcript_1/1_Confidence_0.889_Length_171	K00111	glpA; glycerol-3-phosphate dehydrogenase [EC:1.1.5.3]
Locus_9172_Transcript_1/4_Confidence_0.167_Length_452	K00121	frmA; S-(hydroxymethyl)glutathione dehydrogenase / alcohol dehydrogenase [EC:1.1.1.284 1.1.1.1]
Locus_8160_Transcript_5/5_Confidence_0.382_Length_603	K00128	E1.2.1.3; aldehyde dehydrogenase (NAD+) [EC:1.2.1.3]
Locus_8443_Transcript_1/1_Confidence_0.958_Length_347	K00130	betB; betaine-aldehyde dehydrogenase [EC:1.2.1.8]
Locus_9727_Transcript_2/4_Confidence_0.720_Length_617	K00131	gapN; glyceraldehyde-3-phosphate dehydrogenase (NADP+) [EC:1.2.1.9]
Locus_10851_Transcript_4/11_Confidence_0.227_Length_952	K00133	asd; aspartate-semialdehyde dehydrogenase [EC:1.2.1.11]
Locus_9376_Transcript_1/4_Confidence_1.000_Length_508	K00134	GAPDH; glyceraldehyde 3-phosphate dehydrogenase [EC:1.2.1.12]
Locus_37380_Transcript_1/1_Confidence_0.000_Length_124	K00140	mmsA; malonate-semialdehyde dehydrogenase (acetylating) / methylmalonate-semialdehyde dehydrogenase [EC:1.2.1.18 1.2.1.27]
Locus_8128_Transcript_3/6_Confidence_0.529_Length_1279	K00145	argC; N-acetyl-gamma-glutamyl-phosphate reductase [EC:1.2.1.38]
Locus_9564_Transcript_1/4_Confidence_0.902_Length_724	K00161	PDHA; pyruvate dehydrogenase E1 component subunit alpha [EC:1.2.4.1]
Locus_954_Transcript_6/9_Confidence_0.097_Length_1589	K00162	PDHB; pyruvate dehydrogenase E1 component subunit beta [EC:1.2.4.1]
Locus_6295_Transcript_8/19_Confidence_0.395_Length_1015	K00164	OGDH; 2-oxoglutarate dehydrogenase E1 component [EC:1.2.4.2]
Locus_803_Transcript_15/18_Confidence_0.110_Length_1581	K00166	BCKDHA; 2-oxoisovalerate dehydrogenase E1 component, alpha subunit [EC:1.2.4.4]
Locus_7356_Transcript_2/5_Confidence_0.528_Length_566	K00167	E1.2.4.4B; 2-oxoisovalerate dehydrogenase E1 component, beta subunit [EC:1.2.4.4]
Locus_2108_Transcript_12/22_Confidence_0.074_Length_1141	K00207	DPYD; dihydropyrimidine dehydrogenase (NADP+) [EC:1.3.1.2]
Locus_902_Transcript_4/11_Confidence_0.368_Length_708	K00208	fabI; enoyl-[acyl-carrier protein] reductase I [EC:1.3.1.9 1.3.1.10]
Locus_2330_Transcript_12/13_Confidence_0.282_Length_1427	K00213	DHCR7; 7-dehydrocholesterol reductase [EC:1.3.1.21]
Locus_9972_Transcript_1/3_Confidence_0.593_Length_684	K00215	dapB; 4-hydroxy-tetrahydrodipicolinate reductase [EC:1.17.1.8]
Locus_9024_Transcript_1/5_Confidence_0.457_Length_419	K00218	E1.3.1.33; protochlorophyllide reductase [EC:1.3.1.33]
Locus_4361_Transcript_6/6_Confidence_0.391_Length_698	K00222	TM7SF2; delta14-sterol reductase [EC:1.3.1.70]
Locus_2220_Transcript_10/13_Confidence_0.336_Length_1264	K00224	E1.3.1.-
Locus_27767_Transcript_3/3_Confidence_0.697_Length_257	K00225	GLDH; L-galactono-1,4-lactone dehydrogenase [EC:1.3.2.3]
Locus_3389_Transcript_4/4_Confidence_0.200_Length_859	K00227	SC5DL; lathosterol oxidase [EC:1.14.21.6]
Locus_6526_Transcript_5/6_Confidence_0.455_Length_1667	K00228	CPOX; coproporphyrinogen III oxidase [EC:1.3.3.3]
Locus_6840_Transcript_2/2_Confidence_0.000_Length_853	K00231	PPOX; oxygen-dependent protoporphyrinogen oxidase [EC:1.3.3.4]
Locus_9651_Transcript_5/5_Confidence_0.564_Length_502	K00232	E1.3.3.6; acyl-CoA oxidase [EC:1.3.3.6]
Locus_5381_Transcript_3/5_Confidence_0.297_Length_1120	K00234	SDHA; succinate dehydrogenase (ubiquinone) flavoprotein subunit [EC:1.3.5.1]
Locus_2685_Transcript_10/18_Confidence_0.174_Length_704	K00235	SDHB; succinate dehydrogenase (ubiquinone) iron-sulfur subunit [EC:1.3.5.1]
Locus_25531_Transcript_1/1_Confidence_0.000_Length_207	K00249	ACADM; acyl-CoA dehydrogenase [EC:1.3.8.7]
Locus_4944_Transcript_7/8_Confidence_0.127_Length_1183	K00253	IVD; isovaleryl-CoA dehydrogenase [EC:1.3.8.4]
Locus_22964_Transcript_1/1_Confidence_0.000_Length_194	K00254	DHODH; dihydroorotate dehydrogenase [EC:1.3.5.2]
Locus_28969_Transcript_1/1_Confidence_0.000_Length_139	K00261	GLUD1_2; glutamate dehydrogenase (NAD(P)+) [EC:1.4.1.3]
Locus_5793_Transcript_1/3_Confidence_0.951_Length_758	K00262	E1.4.1.4; glutamate dehydrogenase (NADP+) [EC:1.4.1.4]
Locus_40993_Transcript_1/1_Confidence_0.000_Length_123	K00264	GLT1; glutamate synthase (NADPH/NADH) [EC:1.4.1.13 1.4.1.14]
Locus_3536_Transcript_6/6_Confidence_0.234_Length_1108	K00275	pdxH; pyridoxamine 5'-phosphate oxidase [EC:1.4.3.5]
Locus_65_Transcript_41/51_Confidence_0.125_Length_2603	K00276	AOC3; primary-amine oxidase [EC:1.4.3.21]
Locus_9614_Transcript_2/4_Confidence_0.161_Length_853	K00278	nadB; L-aspartate oxidase [EC:1.4.3.16]
Locus_35720_Transcript_1/1_Confidence_0.000_Length_198	K00279	CKX; cytokinin dehydrogenase [EC:1.5.99.12]
Locus_20987_Transcript_2/3_Confidence_0.467_Length_669	K00281	GLDC; glycine dehydrogenase [EC:1.4.4.2]
Locus_4189_Transcript_5/14_Confidence_0.177_Length_1270	K00284	E1.4.7.1; glutamate synthase (ferredoxin) [EC:1.4.7.1]
Locus_7692_Transcript_1/4_Confidence_0.730_Length_878	K00286	E1.5.1.2; pyrroline-5-carboxylate reductase [EC:1.5.1.2]
Locus_28044_Transcript_1/1_Confidence_0.950_Length_242	K00294	E1.2.1.88; 1-pyrroline-5-carboxylate dehydrogenase [EC:1.2.1.88]
Locus_9861_Transcript_2/2_Confidence_0.000_Length_272	K00297	metF; methylenetetrahydrofolate reductase (NADPH) [EC:1.5.1.20]
Locus_17776_Transcript_3/3_Confidence_0.000_Length_276	K00306	PIPOX; sarcosine oxidase / L-pipecolate oxidase [EC:1.5.3.1 1.5.3.7]
Locus_4159_Transcript_5/8_Confidence_0.446_Length_1197	K00318	PRODH; proline dehydrogenase [EC:1.5.-.-]
Locus_9839_Transcript_2/4_Confidence_0.158_Length_341	K00326	E1.6.2.2; cytochrome-b5 reductase [EC:1.6.2.2]
Locus_4759_Transcript_3/5_Confidence_0.279_Length_585	K00365	E1.7.3.3; urate oxidase [EC:1.7.3.3]
Locus_39569_Transcript_2/2_Confidence_0.250_Length_145	K00366	nirA; ferredoxin-nitrite reductase [EC:1.7.7.1]
Locus_904_Transcript_8/10_Confidence_0.266_Length_1339	K00382	DLD; dihydrolipoamide dehydrogenase [EC:1.8.1.4]
Locus_27122_Transcript_2/2_Confidence_0.882_Length_300	K00383	GSR; glutathione reductase (NADPH) [EC:1.8.1.7]
Locus_4082_Transcript_1/1_Confidence_0.947_Length_680	K00384	E1.8.1.9; thioredoxin reductase (NADPH) [EC:1.8.1.9]
Locus_5292_Transcript_3/6_Confidence_0.481_Length_1142	K00387	SUOX; sulfite oxidase [EC:1.8.3.1]
Locus_742_Transcript_3/16_Confidence_0.574_Length_1431	K00392	sir; sulfite reductase (ferredoxin) [EC:1.8.7.1]
Locus_2379_Transcript_13/13_Confidence_0.244_Length_1406	K00411	UQCRFS1; ubiquinol-cytochrome c reductase iron-sulfur subunit [EC:1.10.2.2]
Locus_6273_Transcript_6/8_Confidence_0.094_Length_454	K00412	CYTB; ubiquinol-cytochrome c reductase cytochrome b subunit
Locus_3546_Transcript_7/13_Confidence_0.063_Length_1368	K00413	CYC1; ubiquinol-cytochrome c reductase cytochrome c1 subunit
Locus_26509_Transcript_9/15_Confidence_0.323_Length_365	K00416	QCR6; ubiquinol-cytochrome c reductase subunit 6
Locus_1771_Transcript_27/29_Confidence_0.167_Length_728	K00417	QCR7; ubiquinol-cytochrome c reductase subunit 7
Locus_3379_Transcript_6/10_Confidence_0.124_Length_774	K00419	QCR9; ubiquinol-cytochrome c reductase subunit 9
Locus_31672_Transcript_1/1_Confidence_0.000_Length_241	K00423	E1.10.3.3; L-ascorbate oxidase [EC:1.10.3.3]
Locus_967_Transcript_22/29_Confidence_0.167_Length_1270	K00430	E1.11.1.7; peroxidase [EC:1.11.1.7]
Locus_8468_Transcript_1/2_Confidence_0.923_Length_515	K00432	E1.11.1.9; glutathione peroxidase [EC:1.11.1.9]
Locus_9865_Transcript_2/5_Confidence_0.741_Length_1317	K00434	E1.11.1.11; L-ascorbate peroxidase [EC:1.11.1.11]
Locus_20883_Transcript_1/3_Confidence_0.069_Length_423	K00451	HGD; homogentisate 1,2-dioxygenase [EC:1.13.11.5]
Locus_46193_Transcript_1/1_Confidence_1.000_Length_176	K00454	LOX2S; lipoxygenase [EC:1.13.11.12]
Locus_4703_Transcript_10/14_Confidence_0.109_Length_1730	K00457	HPD; 4-hydroxyphenylpyruvate dioxygenase [EC:1.13.11.27]
Locus_1006_Transcript_24/34_Confidence_0.169_Length_1254	K00469	MIOX; inositol oxygenase [EC:1.13.99.1]
Locus_8311_Transcript_3/7_Confidence_0.435_Length_1094	K00472	E1.14.11.2; prolyl 4-hydroxylase [EC:1.14.11.2]
Locus_44012_Transcript_1/1_Confidence_1.000_Length_358	K00475	E1.14.11.9; naringenin 3-dioxygenase [EC:1.14.11.9]
Locus_33225_Transcript_1/1_Confidence_0.000_Length_216	K00485	FMO; dimethylaniline monooxygenase (N-oxide forming) [EC:1.14.13.8]
Locus_518_Transcript_27/37_Confidence_0.094_Length_1626	K00487	CYP73A; trans-cinnamate 4-monooxygenase [EC:1.14.13.11]
Locus_17009_Transcript_1/2_Confidence_1.000_Length_283	K00507	SCD; stearoyl-CoA desaturase (delta-9 desaturase) [EC:1.14.19.1]
Locus_9588_Transcript_1/1_Confidence_0.000_Length_501	K00510	HMOX; heme oxygenase [EC:1.14.99.3]
Locus_5449_Transcript_9/12_Confidence_0.293_Length_1359	K00511	SQLE; squalene monooxygenase [EC:1.14.13.132]
Locus_27865_Transcript_2/8_Confidence_0.588_Length_489	K00514	ZDS; zeta-carotene desaturase [EC:1.3.5.6]
Locus_7748_Transcript_3/5_Confidence_0.550_Length_591	K00517	E1.14.-.-
Locus_6878_Transcript_7/7_Confidence_0.036_Length_1037	K00522	FTH1; ferritin heavy chain [EC:1.16.3.1]
Locus_745_Transcript_7/17_Confidence_0.252_Length_1440	K00547	mmuM; homocysteine S-methyltransferase [EC:2.1.1.10]
Locus_919_Transcript_26/38_Confidence_0.143_Length_2344	K00549	metE; 5-methyltetrahydropteroyltriglutamate--homocysteine methyltransferase [EC:2.1.1.14]
Locus_19696_Transcript_3/3_Confidence_0.038_Length_395	K00550	OPI3; methylene-fatty-acyl-phospholipid synthase [EC:2.1.1.16]
Locus_8118_Transcript_3/5_Confidence_0.640_Length_485	K00558	DNMT1; DNA (cytosine-5)-methyltransferase 1 [EC:2.1.1.37]
Locus_57_Transcript_8/9_Confidence_0.254_Length_1389	K00559	E2.1.1.41; sterol 24-C-methyltransferase [EC:2.1.1.41]
Locus_4786_Transcript_1/1_Confidence_0.000_Length_700	K00565	RNMT; mRNA (guanine-N7-)-methyltransferase [EC:2.1.1.56]
Locus_17167_Transcript_1/5_Confidence_0.594_Length_489	K00566	mnmA; tRNA-specific 2-thiouridylase [EC:2.8.1.-]
Locus_10691_Transcript_2/2_Confidence_0.769_Length_647	K00587	ICMT; protein-S-isoprenylcysteine O-methyltransferase [EC:2.1.1.100]
Locus_20441_Transcript_3/4_Confidence_0.805_Length_471	K00588	E2.1.1.104; caffeoyl-CoA O-methyltransferase [EC:2.1.1.104]
Locus_39558_Transcript_2/3_Confidence_0.923_Length_299	K00591	COQ3; hexaprenyldihydroxybenzoate methyltransferase [EC:2.1.1.114]
Locus_34979_Transcript_1/1_Confidence_0.000_Length_140	K00599	E2.1.1.-
Locus_7752_Transcript_7/8_Confidence_0.173_Length_976	K00600	glyA; glycine hydroxymethyltransferase [EC:2.1.2.1]
Locus_9562_Transcript_3/7_Confidence_0.442_Length_818	K00601	E2.1.2.2; phosphoribosylglycinamide formyltransferase [EC:2.1.2.2]
Locus_5276_Transcript_7/7_Confidence_0.286_Length_991	K00602	purH; phosphoribosylaminoimidazolecarboxamide formyltransferase / IMP cyclohydrolase [EC:2.1.2.3 3.5.4.10]
Locus_36249_Transcript_1/1_Confidence_0.000_Length_114	K00604	MTFMT; methionyl-tRNA formyltransferase [EC:2.1.2.9]
Locus_6126_Transcript_10/15_Confidence_0.134_Length_1089	K00605	gcvT; aminomethyltransferase [EC:2.1.2.10]
Locus_3944_Transcript_10/15_Confidence_0.333_Length_1531	K00606	panB; 3-methyl-2-oxobutanoate hydroxymethyltransferase [EC:2.1.2.11]
Locus_8277_Transcript_2/2_Confidence_0.818_Length_215	K00609	pyrB; aspartate carbamoyltransferase catalytic subunit [EC:2.1.3.2]
Locus_1494_Transcript_14/17_Confidence_0.084_Length_1262	K00611	OTC; ornithine carbamoyltransferase [EC:2.1.3.3]
Locus_456_Transcript_22/36_Confidence_0.168_Length_2818	K00615	E2.2.1.1; transketolase [EC:2.2.1.1]
Locus_2407_Transcript_10/12_Confidence_0.306_Length_1092	K00616	E2.2.1.2; transaldolase [EC:2.2.1.2]
Locus_5822_Transcript_1/9_Confidence_0.459_Length_1001	K00620	argJ; glutamate N-acetyltransferase / amino-acid N-acetyltransferase [EC:2.3.1.35 2.3.1.1]
Locus_12523_Transcript_1/1_Confidence_0.000_Length_380	K00621	E2.3.1.4; glucosamine-phosphate N-acetyltransferase [EC:2.3.1.4]
Locus_7756_Transcript_2/2_Confidence_0.000_Length_1304	K00626	E2.3.1.9; acetyl-CoA C-acetyltransferase [EC:2.3.1.9]
Locus_5355_Transcript_12/13_Confidence_0.191_Length_687	K00627	DLAT; pyruvate dehydrogenase E2 component (dihydrolipoamide acetyltransferase) [EC:2.3.1.12]
Locus_28001_Transcript_1/2_Confidence_1.000_Length_374	K00630	ATS1; glycerol-3-phosphate O-acyltransferase [EC:2.3.1.15]
Locus_5577_Transcript_3/4_Confidence_0.400_Length_1055	K00640	cysE; serine O-acetyltransferase [EC:2.3.1.30]
Locus_113_Transcript_9/10_Confidence_0.271_Length_1172	K00645	fabD; [acyl-carrier-protein] S-malonyltransferase [EC:2.3.1.39]
Locus_9226_Transcript_4/4_Confidence_0.625_Length_1008	K00648	fabH; 3-oxoacyl-[acyl-carrier-protein] synthase III [EC:2.3.1.180]
Locus_34576_Transcript_1/1_Confidence_0.000_Length_215	K00652	bioF; 8-amino-7-oxononanoate synthase [EC:2.3.1.47]
Locus_5425_Transcript_5/6_Confidence_0.087_Length_1153	K00654	E2.3.1.50; serine palmitoyltransferase [EC:2.3.1.50]
Locus_7596_Transcript_4/5_Confidence_0.379_Length_580	K00658	DLST; 2-oxoglutarate dehydrogenase E2 component (dihydrolipoamide succinyltransferase) [EC:2.3.1.61]
Locus_598_Transcript_48/50_Confidence_0.080_Length_1275	K00660	CHS; chalcone synthase [EC:2.3.1.74]
Locus_42722_Transcript_1/1_Confidence_0.000_Length_126	K00677	lpxA; UDP-N-acetylglucosamine acyltransferase [EC:2.3.1.129]
Locus_998_Transcript_19/37_Confidence_0.097_Length_2147	K00679	E2.3.1.158; phospholipid:diacylglycerol acyltransferase [EC:2.3.1.158]
Locus_36883_Transcript_1/1_Confidence_0.000_Length_227	K00681	ggt; gamma-glutamyltranspeptidase [EC:2.3.2.2]
Locus_5748_Transcript_10/15_Confidence_0.140_Length_1910	K00688	E2.4.1.1; starch phosphorylase [EC:2.4.1.1]
Locus_885_Transcript_18/26_Confidence_0.169_Length_1424	K00695	E2.4.1.13; sucrose synthase [EC:2.4.1.13]
Locus_7183_Transcript_2/4_Confidence_0.544_Length_805	K00696	E2.4.1.14; sucrose-phosphate synthase [EC:2.4.1.14]
Locus_9116_Transcript_5/5_Confidence_0.151_Length_387	K00700	glgB; 1,4-alpha-glucan branching enzyme [EC:2.4.1.18]
Locus_6278_Transcript_6/12_Confidence_0.290_Length_812	K00703	E2.4.1.21; starch synthase [EC:2.4.1.21]
Locus_5339_Transcript_2/3_Confidence_0.895_Length_979	K00705	malQ; 4-alpha-glucanotransferase [EC:2.4.1.25]
Locus_9668_Transcript_11/13_Confidence_0.071_Length_958	K00721	DPM1; dolichol-phosphate mannosyltransferase [EC:2.4.1.83]
Locus_5720_Transcript_5/8_Confidence_0.176_Length_1528	K00726	MGAT1; alpha-1,3-mannosyl-glycoprotein beta-1,2-N-acetylglucosaminyltransferase [EC:2.4.1.101]
Locus_35171_Transcript_1/1_Confidence_0.000_Length_152	K00729	ALG5; dolichyl-phosphate beta-glucosyltransferase [EC:2.4.1.117]
Locus_27794_Transcript_1/1_Confidence_0.000_Length_193	K00736	MGAT2; alpha-1,6-mannosyl-glycoprotein beta-1,2-N-acetylglucosaminyltransferase [EC:2.4.1.143]
Locus_8202_Transcript_3/5_Confidence_0.247_Length_614	K00737	MGAT3; beta-1,4-mannosyl-glycoprotein beta-1,4-N-acetylglucosaminyltransferase [EC:2.4.1.144]
Locus_38343_Transcript_1/1_Confidence_0.000_Length_101	K00748	lpxB; lipid-A-disaccharide synthase [EC:2.4.1.182]
Locus_35612_Transcript_1/2_Confidence_1.000_Length_253	K00753	E2.4.1.214; glycoprotein 3-alpha-L-fucosyltransferase [EC:2.4.1.214]
Locus_26548_Transcript_2/2_Confidence_0.125_Length_507	K00759	E2.4.2.7; adenine phosphoribosyltransferase [EC:2.4.2.7]
Locus_21110_Transcript_4/5_Confidence_0.200_Length_281	K00760	hprT; hypoxanthine phosphoribosyltransferase [EC:2.4.2.8]
Locus_9914_Transcript_2/3_Confidence_0.348_Length_232	K00761	upp; uracil phosphoribosyltransferase [EC:2.4.2.9]
Locus_6945_Transcript_2/5_Confidence_0.359_Length_757	K00763	pncB; nicotinate phosphoribosyltransferase [EC:6.3.4.21]
Locus_9298_Transcript_6/7_Confidence_0.222_Length_768	K00764	purF; amidophosphoribosyltransferase [EC:2.4.2.14]
Locus_5319_Transcript_5/6_Confidence_0.523_Length_888	K00765	hisG; ATP phosphoribosyltransferase [EC:2.4.2.17]
Locus_5508_Transcript_1/5_Confidence_0.520_Length_607	K00766	trpD; anthranilate phosphoribosyltransferase [EC:2.4.2.18]
Locus_31348_Transcript_1/3_Confidence_0.576_Length_329	K00767	nadC; nicotinate-nucleotide pyrophosphorylase (carboxylating) [EC:2.4.2.19]
Locus_36468_Transcript_1/1_Confidence_0.833_Length_128	K00770	E2.4.2.24; 1,4-beta-D-xylan synthase [EC:2.4.2.24]
Locus_7781_Transcript_1/4_Confidence_0.615_Length_845	K00784	rnz; ribonuclease Z [EC:3.1.26.11]
Locus_1428_Transcript_5/10_Confidence_0.218_Length_1427	K00787	FDPS; farnesyl diphosphate synthase [EC:2.5.1.1 2.5.1.10]
Locus_755_Transcript_22/23_Confidence_0.227_Length_1397	K00789	metK; S-adenosylmethionine synthetase [EC:2.5.1.6]
Locus_4334_Transcript_6/8_Confidence_0.077_Length_904	K00793	ribE; riboflavin synthase [EC:2.5.1.9]
Locus_8413_Transcript_16/30_Confidence_0.276_Length_955	K00794	ribH; 6,7-dimethyl-8-ribityllumazine synthase [EC:2.5.1.78]
Locus_7837_Transcript_2/2_Confidence_0.935_Length_602	K00797	speE; spermidine synthase [EC:2.5.1.16]
Locus_9044_Transcript_4/4_Confidence_0.308_Length_735	K00799	GST; glutathione S-transferase [EC:2.5.1.18]
Locus_5353_Transcript_4/8_Confidence_0.244_Length_917	K00800	aroA; 3-phosphoshikimate 1-carboxyvinyltransferase [EC:2.5.1.19]
Locus_1522_Transcript_10/22_Confidence_0.185_Length_1102	K00801	FDFT1; farnesyl-diphosphate farnesyltransferase [EC:2.5.1.21]
Locus_623_Transcript_18/18_Confidence_0.088_Length_1367	K00814	GPT; alanine transaminase [EC:2.6.1.2]
Locus_33559_Transcript_3/3_Confidence_0.897_Length_475	K00815	TAT; tyrosine aminotransferase [EC:2.6.1.5]
Locus_3654_Transcript_4/4_Confidence_0.513_Length_510	K00817	hisC; histidinol-phosphate aminotransferase [EC:2.6.1.9]
Locus_5293_Transcript_2/4_Confidence_0.559_Length_941	K00818	E2.6.1.11; acetylornithine aminotransferase [EC:2.6.1.11]
Locus_5122_Transcript_2/3_Confidence_0.475_Length_800	K00819	E2.6.1.13; ornithine--oxo-acid transaminase [EC:2.6.1.13]
Locus_5486_Transcript_1/4_Confidence_0.588_Length_1235	K00820	E2.6.1.16; glucosamine--fructose-6-phosphate aminotransferase (isomerizing) [EC:2.6.1.16]
Locus_33002_Transcript_1/3_Confidence_0.571_Length_381	K00826	E2.6.1.42; branched-chain amino acid aminotransferase [EC:2.6.1.42]
Locus_556_Transcript_41/41_Confidence_0.064_Length_1479	K00827	AGXT2; alanine-glyoxylate transaminase / (R)-3-amino-2-methylpropionate-pyruvate transaminase [EC:2.6.1.44 2.6.1.40]
Locus_2845_Transcript_6/9_Confidence_0.279_Length_1574	K00830	AGXT; alanine-glyoxylate transaminase / serine-glyoxylate transaminase / serine-pyruvate transaminase [EC:2.6.1.44 2.6.1.45 2.6.1.51]
Locus_1289_Transcript_17/21_Confidence_0.062_Length_1589	K00831	serC; phosphoserine aminotransferase [EC:2.6.1.52]
Locus_29507_Transcript_1/1_Confidence_0.917_Length_335	K00833	bioA; adenosylmethionine-8-amino-7-oxononanoate aminotransferase [EC:2.6.1.62]
Locus_9577_Transcript_3/7_Confidence_0.340_Length_758	K00844	HK; hexokinase [EC:2.7.1.1]
Locus_7020_Transcript_4/4_Confidence_0.323_Length_547	K00847	E2.7.1.4; fructokinase [EC:2.7.1.4]
Locus_3969_Transcript_15/22_Confidence_0.126_Length_1161	K00849	galK; galactokinase [EC:2.7.1.6]
Locus_8525_Transcript_2/3_Confidence_0.574_Length_554	K00850	pfkA; 6-phosphofructokinase 1 [EC:2.7.1.11]
Locus_35805_Transcript_1/3_Confidence_0.222_Length_160	K00852	rbsK; ribokinase [EC:2.7.1.15]
Locus_37164_Transcript_1/1_Confidence_0.000_Length_164	K00854	xylB; xylulokinase [EC:2.7.1.17]
Locus_1311_Transcript_8/14_Confidence_0.125_Length_1539	K00855	PRK; phosphoribulokinase [EC:2.7.1.19]
Locus_3106_Transcript_7/13_Confidence_0.237_Length_814	K00856	E2.7.1.20; adenosine kinase [EC:2.7.1.20]
Locus_6085_Transcript_3/7_Confidence_0.372_Length_801	K00857	tdk; thymidine kinase [EC:2.7.1.21]
Locus_8791_Transcript_5/8_Confidence_0.507_Length_1019	K00858	ppnK; NAD+ kinase [EC:2.7.1.23]
Locus_8638_Transcript_4/5_Confidence_0.143_Length_389	K00859	coaE; dephospho-CoA kinase [EC:2.7.1.24]
Locus_5726_Transcript_4/10_Confidence_0.221_Length_910	K00860	cysC; adenylylsulfate kinase [EC:2.7.1.25]
Locus_35436_Transcript_1/1_Confidence_0.000_Length_208	K00861	RFK; riboflavin kinase [EC:2.7.1.26]
Locus_9050_Transcript_6/8_Confidence_0.329_Length_1320	K00863	E2.7.1.29; dihydroxyacetone kinase [EC:2.7.1.29]
Locus_16922_Transcript_2/2_Confidence_0.000_Length_326	K00864	E2.7.1.30; glycerol kinase [EC:2.7.1.30]
Locus_17372_Transcript_2/2_Confidence_0.833_Length_217	K00868	pdxK; pyridoxine kinase [EC:2.7.1.35]
Locus_91_Transcript_9/15_Confidence_0.105_Length_1043	K00869	E2.7.1.36; mevalonate kinase [EC:2.7.1.36]
Locus_21541_Transcript_2/3_Confidence_0.800_Length_360	K00872	thrB1; homoserine kinase [EC:2.7.1.39]
Locus_9362_Transcript_2/3_Confidence_0.448_Length_1235	K00873	PK; pyruvate kinase [EC:2.7.1.40]
Locus_6763_Transcript_5/6_Confidence_0.087_Length_832	K00876	udk; uridine kinase [EC:2.7.1.48]
Locus_20895_Transcript_1/4_Confidence_0.640_Length_693	K00878	thiM; hydroxyethylthiazole kinase [EC:2.7.1.50]
Locus_4913_Transcript_12/18_Confidence_0.070_Length_1268	K00888	PI4K; phosphatidylinositol 4-kinase [EC:2.7.1.67]
Locus_8367_Transcript_4/8_Confidence_0.339_Length_844	K00889	E2.7.1.68; 1-phosphatidylinositol-4-phosphate 5-kinase [EC:2.7.1.68]
Locus_9092_Transcript_2/2_Confidence_0.667_Length_837	K00891	E2.7.1.71; shikimate kinase [EC:2.7.1.71]
Locus_40011_Transcript_2/2_Confidence_0.000_Length_132	K00894	ETNK; ethanolamine kinase [EC:2.7.1.82]
Locus_9191_Transcript_4/9_Confidence_0.167_Length_1141	K00895	E2.7.1.90; pyrophosphate--fructose-6-phosphate 1-phosphotransferase [EC:2.7.1.90]
Locus_29885_Transcript_1/3_Confidence_1.000_Length_415	K00899	mtnK; 5-methylthioribose kinase [EC:2.7.1.100]
Locus_9923_Transcript_1/1_Confidence_0.000_Length_295	K00901	E2.7.1.107; diacylglycerol kinase (ATP dependent) [EC:2.7.1.107]
Locus_6621_Transcript_5/5_Confidence_0.516_Length_882	K00902	E2.7.1.108; dolichol kinase [EC:2.7.1.108]
Locus_9992_Transcript_3/5_Confidence_0.283_Length_484	K00913	ITPK1; inositol-1,3,4-trisphosphate 5/6-kinase / inositol-tetrakisphosphate 1-kinase [EC:2.7.1.159 2.7.1.134]
Locus_7935_Transcript_2/3_Confidence_0.875_Length_274	K00914	PIK3C3; phosphatidylinositol 3-kinase [EC:2.7.1.137]
Locus_30058_Transcript_2/2_Confidence_0.913_Length_337	K00915	IPK2; 1D-myo-Inositol-tetrakisphosphate 5-kinase / inositol-polyphosphate multikinase [EC:2.7.1.140 2.7.1.151]
Locus_11313_Transcript_6/7_Confidence_0.429_Length_612	K00919	ispE; 4-diphosphocytidyl-2-C-methyl-D-erythritol kinase [EC:2.7.1.148]
Locus_6567_Transcript_1/4_Confidence_0.389_Length_671	K00921	PIKFYVE; 1-phosphatidylinositol-3-phosphate 5-kinase [EC:2.7.1.150]
Locus_980_Transcript_40/42_Confidence_0.158_Length_1797	K00927	PGK; phosphoglycerate kinase [EC:2.7.2.3]
Locus_16851_Transcript_4/8_Confidence_0.667_Length_864	K00928	lysC; aspartate kinase [EC:2.7.2.4]
Locus_7631_Transcript_10/23_Confidence_0.102_Length_973	K00930	argB; acetylglutamate kinase [EC:2.7.2.8]
Locus_3860_Transcript_5/9_Confidence_0.636_Length_715	K00938	E2.7.4.2; phosphomevalonate kinase [EC:2.7.4.2]
Locus_5703_Transcript_21/27_Confidence_0.190_Length_1219	K00939	E2.7.4.3; adenylate kinase [EC:2.7.4.3]
Locus_1875_Transcript_7/8_Confidence_0.292_Length_927	K00940	E2.7.4.6; nucleoside-diphosphate kinase [EC:2.7.4.6]
Locus_9602_Transcript_3/10_Confidence_0.103_Length_922	K00942	E2.7.4.8; guanylate kinase [EC:2.7.4.8]
Locus_8863_Transcript_6/9_Confidence_0.240_Length_884	K00943	E2.7.4.9; dTMP kinase [EC:2.7.4.9]
Locus_5029_Transcript_2/5_Confidence_0.367_Length_407	K00948	PRPS; ribose-phosphate pyrophosphokinase [EC:2.7.6.1]
Locus_16026_Transcript_1/4_Confidence_0.935_Length_514	K00949	E2.7.6.2; thiamine pyrophosphokinase [EC:2.7.6.2]
Locus_8015_Transcript_2/3_Confidence_0.900_Length_1104	K00962	pnp; polyribonucleotide nucleotidyltransferase [EC:2.7.7.8]
Locus_9966_Transcript_3/6_Confidence_0.611_Length_908	K00963	UGP2; UTP--glucose-1-phosphate uridylyltransferase [EC:2.7.7.9]
Locus_10793_Transcript_10/13_Confidence_0.255_Length_1218	K00965	galT; UDPglucose--hexose-1-phosphate uridylyltransferase [EC:2.7.7.12]
Locus_875_Transcript_82/83_Confidence_0.082_Length_1581	K00966	GMPP; mannose-1-phosphate guanylyltransferase [EC:2.7.7.13]
Locus_22414_Transcript_2/5_Confidence_0.316_Length_1017	K00967	PCYT2; ethanolamine-phosphate cytidylyltransferase [EC:2.7.7.14]
Locus_30286_Transcript_3/3_Confidence_0.889_Length_423	K00968	PCYT1; choline-phosphate cytidylyltransferase [EC:2.7.7.15]
Locus_5013_Transcript_3/11_Confidence_0.421_Length_1013	K00972	UAP1; UDP-N-acetylglucosamine pyrophosphorylase [EC:2.7.7.23]
Locus_9795_Transcript_2/4_Confidence_0.647_Length_403	K00975	glgC; glucose-1-phosphate adenylyltransferase [EC:2.7.7.27]
Locus_11645_Transcript_1/2_Confidence_0.800_Length_615	K00979	kdsB; 3-deoxy-manno-octulosonate cytidylyltransferase (CMP-KDO synthetase) [EC:2.7.7.38]
Locus_7669_Transcript_3/7_Confidence_0.154_Length_924	K00981	E2.7.7.41; phosphatidate cytidylyltransferase [EC:2.7.7.41]
Locus_39337_Transcript_1/1_Confidence_0.857_Length_149	K00991	ispD; 2-C-methyl-D-erythritol 4-phosphate cytidylyltransferase [EC:2.7.7.60]
Locus_1790_Transcript_11/12_Confidence_0.192_Length_967	K00993	EPT1; ethanolaminephosphotransferase [EC:2.7.8.1]
Locus_2337_Transcript_6/7_Confidence_0.240_Length_1512	K00995	E2.7.8.5; CDP-diacylglycerol--glycerol-3-phosphate 3-phosphatidyltransferase [EC:2.7.8.5]
Locus_7576_Transcript_7/11_Confidence_0.481_Length_619	K00999	CDIPT; CDP-diacylglycerol--inositol 3-phosphatidyltransferase [EC:2.7.8.11]
Locus_18087_Transcript_1/2_Confidence_1.000_Length_327	K01000	mraY; phospho-N-acetylmuramoyl-pentapeptide-transferase [EC:2.7.8.13]
Locus_1171_Transcript_4/7_Confidence_0.097_Length_1199	K01001	ALG7; UDP-N-acetylglucosamine--dolichyl-phosphate N-acetylglucosaminephosphotransferase [EC:2.7.8.15]
Locus_34404_Transcript_1/3_Confidence_0.636_Length_199	K01006	ppdK; pyruvate, orthophosphate dikinase [EC:2.7.9.1]
Locus_477_Transcript_9/13_Confidence_0.228_Length_1044	K01011	TST; thiosulfate/3-mercaptopyruvate sulfurtransferase [EC:2.8.1.1 2.8.1.2]
Locus_7286_Transcript_1/9_Confidence_0.500_Length_956	K01012	bioB; biotin synthase [EC:2.8.1.6]
Locus_8370_Transcript_2/5_Confidence_0.818_Length_384	K01047	PLA2G; secretory phospholipase A2 [EC:3.1.1.4]
Locus_9716_Transcript_3/3_Confidence_0.033_Length_510	K01051	E3.1.1.11; pectinesterase [EC:3.1.1.11]
Locus_5189_Transcript_3/5_Confidence_0.475_Length_780	K01057	PGLS; 6-phosphogluconolactonase [EC:3.1.1.31]
Locus_3948_Transcript_9/9_Confidence_0.207_Length_1056	K01061	E3.1.1.45; carboxymethylenebutenolidase [EC:3.1.1.45]
Locus_5649_Transcript_5/5_Confidence_0.328_Length_1019	K01068	ACOT1_2_4; acyl-coenzyme A thioesterase 1/2/4 [EC:3.1.2.2]
Locus_1836_Transcript_8/9_Confidence_0.225_Length_1290	K01069	E3.1.2.6; hydroxyacylglutathione hydrolase [EC:3.1.2.6]
Locus_1838_Transcript_6/7_Confidence_0.435_Length_701	K01070	frmB; S-formylglutathione hydrolase [EC:3.1.2.12]
Locus_869_Transcript_15/21_Confidence_0.194_Length_1202	K01074	PPT; palmitoyl-protein thioesterase [EC:3.1.2.22]
Locus_17114_Transcript_2/5_Confidence_0.400_Length_675	K01079	serB; phosphoserine phosphatase [EC:3.1.3.3]
Locus_31087_Transcript_3/3_Confidence_0.800_Length_296	K01081	E3.1.3.5; 5'-nucleotidase [EC:3.1.3.5]
Locus_7070_Transcript_8/11_Confidence_0.080_Length_664	K01082	E3.1.3.7; 3'(2'), 5'-bisphosphate nucleotidase [EC:3.1.3.7]
Locus_9946_Transcript_6/10_Confidence_0.339_Length_600	K01087	otsB; trehalose 6-phosphate phosphatase [EC:3.1.3.12]
Locus_10783_Transcript_6/8_Confidence_0.337_Length_892	K01091	E3.1.3.18; phosphoglycolate phosphatase [EC:3.1.3.18]
Locus_8264_Transcript_3/7_Confidence_0.185_Length_841	K01092	E3.1.3.25; myo-inositol-1(or 4)-monophosphatase [EC:3.1.3.25]
Locus_103_Transcript_10/12_Confidence_0.167_Length_1497	K01100	E3.1.3.37; sedoheptulose-bisphosphatase [EC:3.1.3.37]
Locus_7981_Transcript_4/8_Confidence_0.435_Length_1022	K01103	PFKFB; 6-phosphofructo-2-kinase / fructose-2,6-bisphosphatase [EC:2.7.1.105 3.1.3.46]
Locus_7651_Transcript_10/10_Confidence_0.294_Length_809	K01110	PTEN; phosphatidylinositol-3,4,5-trisphosphate 3-phosphatase and dual-specificity protein phosphatase PTEN [EC:3.1.3.16 3.1.3.48 3.1.3.67]
Locus_41587_Transcript_2/3_Confidence_0.444_Length_302	K01114	plcC; phospholipase C [EC:3.1.4.3]
Locus_940_Transcript_7/14_Confidence_0.175_Length_1171	K01115	PLD1_2; phospholipase D1/2 [EC:3.1.4.4]
Locus_10247_Transcript_1/5_Confidence_0.693_Length_788	K01126	E3.1.4.46; glycerophosphoryl diester phosphodiesterase [EC:3.1.4.46]
Locus_27755_Transcript_1/3_Confidence_0.600_Length_307	K01142	E3.1.11.2; exodeoxyribonuclease III [EC:3.1.11.2]
Locus_34669_Transcript_1/1_Confidence_0.000_Length_109	K01148	PARN; poly(A)-specific ribonuclease [EC:3.1.13.4]
Locus_35004_Transcript_1/2_Confidence_0.900_Length_241	K01164	POP1; ribonuclease P/MRP protein subunit POP1 [EC:3.1.26.5]
Locus_8882_Transcript_8/13_Confidence_0.078_Length_1469	K01176	E3.2.1.1; alpha-amylase [EC:3.2.1.1]
Locus_3259_Transcript_19/23_Confidence_0.150_Length_2049	K01177	E3.2.1.2; beta-amylase [EC:3.2.1.2]
Locus_35064_Transcript_2/2_Confidence_0.333_Length_145	K01179	E3.2.1.4; endoglucanase [EC:3.2.1.4]
Locus_38_Transcript_6/15_Confidence_0.341_Length_1350	K01184	E3.2.1.15; polygalacturonase [EC:3.2.1.15]
Locus_42928_Transcript_1/1_Confidence_0.929_Length_267	K01187	malZ; alpha-glucosidase [EC:3.2.1.20]
Locus_9786_Transcript_7/7_Confidence_0.012_Length_1122	K01188	E3.2.1.21; beta-glucosidase [EC:3.2.1.21]
Locus_5713_Transcript_2/4_Confidence_0.641_Length_736	K01190	lacZ; beta-galactosidase [EC:3.2.1.23]
Locus_41812_Transcript_1/1_Confidence_0.000_Length_169	K01191	E3.2.1.24; alpha-mannosidase [EC:3.2.1.24]
Locus_35653_Transcript_1/1_Confidence_0.000_Length_102	K01193	E3.2.1.26; beta-fructofuranosidase [EC:3.2.1.26]
Locus_30016_Transcript_1/3_Confidence_0.870_Length_564	K01194	E3.2.1.28; alpha,alpha-trehalase [EC:3.2.1.28]
Locus_3684_Transcript_1/4_Confidence_0.320_Length_593	K01205	NAGLU; alpha-N-acetylglucosaminidase [EC:3.2.1.50]
Locus_74_Transcript_12/12_Confidence_0.075_Length_1100	K01206	FUCA; alpha-L-fucosidase [EC:3.2.1.51]
Locus_27413_Transcript_1/1_Confidence_0.929_Length_312	K01209	E3.2.1.55; alpha-N-arabinofuranosidase [EC:3.2.1.55]
Locus_14997_Transcript_1/1_Confidence_0.000_Length_144	K01227	E3.2.1.96; mannosyl-glycoprotein endo-beta-N-acetylglucosaminidase [EC:3.2.1.96]
Locus_9259_Transcript_5/5_Confidence_0.441_Length_476	K01228	GCS1; mannosyl-oligosaccharide glucosidase [EC:3.2.1.106]
Locus_31122_Transcript_1/2_Confidence_1.000_Length_242	K01229	LCT; lactase-phlorizin hydrolase [EC:3.2.1.108 3.2.1.62]
Locus_5847_Transcript_7/10_Confidence_0.208_Length_923	K01230	MAN1; mannosyl-oligosaccharide alpha-1,2-mannosidase [EC:3.2.1.113]
Locus_693_Transcript_9/12_Confidence_0.164_Length_1049	K01231	MAN2; alpha-mannosidase II [EC:3.2.1.114]
Locus_21102_Transcript_2/3_Confidence_0.933_Length_246	K01240	URH1; uridine nucleosidase [EC:3.2.2.3]
Locus_6025_Transcript_2/5_Confidence_0.659_Length_456	K01244	MTN; 5'-methylthioadenosine nucleosidase [EC:3.2.2.16]
Locus_33957_Transcript_1/2_Confidence_1.000_Length_254	K01246	tag; DNA-3-methyladenine glycosylase I [EC:3.2.2.20]
Locus_6827_Transcript_6/6_Confidence_0.084_Length_599	K01247	alkA; DNA-3-methyladenine glycosylase II [EC:3.2.2.21]
Locus_891_Transcript_110/121_Confidence_0.088_Length_1880	K01251	E3.3.1.1; adenosylhomocysteinase [EC:3.3.1.1]
Locus_8146_Transcript_5/11_Confidence_0.106_Length_468	K01254	LTA4H; leukotriene-A4 hydrolase [EC:3.3.2.6]
Locus_23919_Transcript_2/2_Confidence_0.727_Length_290	K01255	CARP; leucyl aminopeptidase [EC:3.4.11.1]
Locus_6756_Transcript_9/12_Confidence_0.094_Length_1723	K01256	pepN; aminopeptidase N [EC:3.4.11.2]
Locus_24288_Transcript_1/2_Confidence_0.538_Length_308	K01259	pip; proline iminopeptidase [EC:3.4.11.5]
Locus_6835_Transcript_2/5_Confidence_0.535_Length_960	K01278	DPP4; dipeptidyl-peptidase 4 [EC:3.4.14.5]
Locus_9010_Transcript_5/6_Confidence_0.685_Length_615	K01285	PRCP; lysosomal Pro-X carboxypeptidase [EC:3.4.16.2]
Locus_2206_Transcript_16/17_Confidence_0.077_Length_1506	K01307	GGH; gamma-glutamyl hydrolase [EC:3.4.19.9]
Locus_7556_Transcript_1/4_Confidence_0.475_Length_1050	K01338	lon; ATP-dependent Lon protease [EC:3.4.21.53]
Locus_29613_Transcript_1/1_Confidence_0.000_Length_151	K01354	ptrB; oligopeptidase B [EC:3.4.21.83]
Locus_8912_Transcript_2/2_Confidence_0.750_Length_892	K01358	clpP; ATP-dependent Clp protease, protease subunit [EC:3.4.21.92]
Locus_3506_Transcript_14/18_Confidence_0.074_Length_1129	K01363	CTSB; cathepsin B [EC:3.4.22.1]
Locus_9983_Transcript_1/4_Confidence_0.455_Length_442	K01366	CTSH; cathepsin H [EC:3.4.22.16]
Locus_44004_Transcript_1/1_Confidence_1.000_Length_333	K01369	LGMN; legumain [EC:3.4.22.34]
Locus_5898_Transcript_12/13_Confidence_0.321_Length_1167	K01373	CTSF; cathepsin F [EC:3.4.22.41]
Locus_34592_Transcript_1/2_Confidence_0.667_Length_142	K01392	THOP1; thimet oligopeptidase [EC:3.4.24.15]
Locus_796_Transcript_8/16_Confidence_0.241_Length_1708	K01404	GP63; leishmanolysin [EC:3.4.24.36]
Locus_13845_Transcript_1/2_Confidence_0.333_Length_270	K01408	IDE; insulysin [EC:3.4.24.56]
Locus_7391_Transcript_2/9_Confidence_0.122_Length_802	K01427	URE; urease [EC:3.5.1.5]
Locus_25687_Transcript_1/1_Confidence_0.929_Length_265	K01431	UPB1; beta-ureidopropionase [EC:3.5.1.6]
Locus_38007_Transcript_1/3_Confidence_1.000_Length_138	K01433	purU; formyltetrahydrofolate deformylase [EC:3.5.1.10]
Locus_18968_Transcript_3/3_Confidence_0.243_Length_393	K01438	argE; acetylornithine deacetylase [EC:3.5.1.16]
Locus_36585_Transcript_1/2_Confidence_1.000_Length_196	K01444	AGA; N4-(beta-N-acetylglucosaminyl)-L-asparaginase [EC:3.5.1.26]
Locus_3819_Transcript_4/8_Confidence_0.087_Length_687	K01456	E3.5.1.52; peptide-N4-(N-acetyl-beta-glucosaminyl)asparagine amidase [EC:3.5.1.52]
Locus_6308_Transcript_6/6_Confidence_0.377_Length_481	K01464	DPYS; dihydropyrimidinase [EC:3.5.2.2]
Locus_40243_Transcript_1/1_Confidence_0.000_Length_112	K01465	URA4; dihydroorotase [EC:3.5.2.3]
Locus_8701_Transcript_6/8_Confidence_0.133_Length_516	K01466	allB; allantoinase [EC:3.5.2.5]
Locus_8434_Transcript_3/3_Confidence_0.579_Length_557	K01469	E3.5.2.9; 5-oxoprolinase (ATP-hydrolysing) [EC:3.5.2.9]
Locus_4924_Transcript_8/10_Confidence_0.140_Length_1394	K01476	E3.5.3.1; arginase [EC:3.5.3.1]
Locus_27356_Transcript_3/4_Confidence_0.333_Length_223	K01488	E3.5.4.4; adenosine deaminase [EC:3.5.4.4]
Locus_9996_Transcript_3/4_Confidence_0.250_Length_587	K01489	cdd; cytidine deaminase [EC:3.5.4.5]
Locus_8380_Transcript_7/12_Confidence_0.056_Length_680	K01490	E3.5.4.6; AMP deaminase [EC:3.5.4.6]
Locus_27424_Transcript_2/5_Confidence_0.893_Length_483	K01493	comEB; dCMP deaminase [EC:3.5.4.12]
Locus_26670_Transcript_2/2_Confidence_0.000_Length_282	K01495	GCH1; GTP cyclohydrolase I [EC:3.5.4.16]
Locus_8640_Transcript_5/6_Confidence_0.367_Length_504	K01507	ppa; inorganic pyrophosphatase [EC:3.6.1.1]
Locus_22441_Transcript_1/3_Confidence_1.000_Length_313	K01510	ENTPD1_3_8; apyrase [EC:3.6.1.5]
Locus_6471_Transcript_1/3_Confidence_0.632_Length_1074	K01512	acyP; acylphosphatase [EC:3.6.1.7]
Locus_22042_Transcript_1/4_Confidence_0.636_Length_356	K01517	ADPRM; manganese-dependent ADP-ribose/CDP-alcohol diphosphatase [EC:3.6.1.13 3.6.1.16 3.6.1.53]
Locus_24806_Transcript_1/3_Confidence_0.518_Length_452	K01519	ITPA; inosine triphosphate pyrophosphatase [EC:3.6.1.19]
Locus_6764_Transcript_4/5_Confidence_0.569_Length_845	K01520	dut; dUTP pyrophosphatase [EC:3.6.1.23]
Locus_5466_Transcript_1/7_Confidence_0.471_Length_704	K01522	FHIT; bis(5'-adenosyl)-triphosphatase [EC:3.6.1.29]
Locus_797_Transcript_17/24_Confidence_0.136_Length_1384	K01528	DNM; dynamin GTPase [EC:3.6.5.5]
Locus_9539_Transcript_1/3_Confidence_0.438_Length_342	K01535	E3.6.3.6; H+-transporting ATPase [EC:3.6.3.6]
Locus_3660_Transcript_4/6_Confidence_0.262_Length_1166	K01555	FAH; fumarylacetoacetase [EC:3.7.1.2]
Locus_9591_Transcript_9/13_Confidence_0.027_Length_621	K01557	FAHD1; acylpyruvate hydrolase [EC:3.7.1.5]
Locus_1040_Transcript_23/25_Confidence_0.110_Length_1492	K01568	E4.1.1.1; pyruvate decarboxylase [EC:4.1.1.1]
Locus_8923_Transcript_5/5_Confidence_0.000_Length_504	K01580	E4.1.1.15; glutamate decarboxylase [EC:4.1.1.15]
Locus_5217_Transcript_5/7_Confidence_0.466_Length_1332	K01583	E4.1.1.19; arginine decarboxylase [EC:4.1.1.19]
Locus_3769_Transcript_3/8_Confidence_0.605_Length_1412	K01586	lysA; diaminopimelate decarboxylase [EC:4.1.1.20]
Locus_3845_Transcript_10/13_Confidence_0.163_Length_1657	K01590	hdc; histidine decarboxylase [EC:4.1.1.22]
Locus_674_Transcript_31/39_Confidence_0.157_Length_1602	K01592	E4.1.1.25; tyrosine decarboxylase [EC:4.1.1.25]
Locus_3868_Transcript_4/4_Confidence_0.448_Length_809	K01595	ppc; phosphoenolpyruvate carboxylase [EC:4.1.1.31]
Locus_8784_Transcript_5/7_Confidence_0.464_Length_452	K01597	MVD; diphosphomevalonate decarboxylase [EC:4.1.1.33]
Locus_12792_Transcript_4/4_Confidence_0.542_Length_780	K01598	PPCDC; phosphopantothenoylcysteine decarboxylase [EC:4.1.1.36]
Locus_3615_Transcript_9/10_Confidence_0.191_Length_792	K01599	hemE; uroporphyrinogen decarboxylase [EC:4.1.1.37]
Locus_32276_Transcript_2/2_Confidence_0.222_Length_243	K01601	rbcL; ribulose-bisphosphate carboxylase large chain [EC:4.1.1.39]
Locus_874_Transcript_31/40_Confidence_0.118_Length_625	K01602	rbcS; ribulose-bisphosphate carboxylase small chain [EC:4.1.1.39]
Locus_34112_Transcript_2/3_Confidence_0.538_Length_303	K01609	trpC; indole-3-glycerol phosphate synthase [EC:4.1.1.48]
Locus_969_Transcript_56/61_Confidence_0.197_Length_2828	K01610	E4.1.1.49; phosphoenolpyruvate carboxykinase (ATP) [EC:4.1.1.49]
Locus_545_Transcript_47/50_Confidence_0.099_Length_1809	K01611	speD; S-adenosylmethionine decarboxylase [EC:4.1.1.50]
Locus_29346_Transcript_1/4_Confidence_0.846_Length_390	K01613	psd; phosphatidylserine decarboxylase [EC:4.1.1.65]
Locus_123_Transcript_23/54_Confidence_0.183_Length_1541	K01620	ltaE; threonine aldolase [EC:4.1.2.5]
Locus_7292_Transcript_2/5_Confidence_0.477_Length_1038	K01623	ALDO; fructose-bisphosphate aldolase, class I [EC:4.1.2.13]
Locus_4409_Transcript_4/7_Confidence_0.516_Length_1197	K01626	E2.5.1.54; 3-deoxy-7-phosphoheptulonate synthase [EC:2.5.1.54]
Locus_5284_Transcript_4/5_Confidence_0.056_Length_833	K01627	kdsA; 2-dehydro-3-deoxyphosphooctonate aldolase (KDO 8-P synthase) [EC:2.5.1.55]
Locus_6349_Transcript_5/7_Confidence_0.108_Length_684	K01633	folB; dihydroneopterin aldolase [EC:4.1.2.25]
Locus_7920_Transcript_2/3_Confidence_0.727_Length_558	K01634	E4.1.2.27; sphinganine-1-phosphate aldolase [EC:4.1.2.27]
Locus_3014_Transcript_12/14_Confidence_0.114_Length_1847	K01638	E2.3.3.9; malate synthase [EC:2.3.3.9]
Locus_4873_Transcript_8/10_Confidence_0.111_Length_764	K01640	E4.1.3.4; hydroxymethylglutaryl-CoA lyase [EC:4.1.3.4]
Locus_8675_Transcript_8/9_Confidence_0.206_Length_1110	K01641	E2.3.3.10; hydroxymethylglutaryl-CoA synthase [EC:2.3.3.10]
Locus_6423_Transcript_4/8_Confidence_0.268_Length_1052	K01647	CS; citrate synthase [EC:2.3.3.1]
Locus_9745_Transcript_6/13_Confidence_0.071_Length_996	K01648	ACLY; ATP citrate (pro-S)-lyase [EC:2.3.3.8]
Locus_4995_Transcript_17/18_Confidence_0.067_Length_838	K01649	leuA; 2-isopropylmalate synthase [EC:2.3.3.13]
Locus_2365_Transcript_11/13_Confidence_0.248_Length_2184	K01652	E2.2.1.6L; acetolactate synthase I/II/III large subunit [EC:2.2.1.6]
Locus_4391_Transcript_5/7_Confidence_0.160_Length_998	K01653	E2.2.1.6S; acetolactate synthase I/III small subunit [EC:2.2.1.6]
Locus_6123_Transcript_8/11_Confidence_0.055_Length_934	K01657	trpE; anthranilate synthase component I [EC:4.1.3.27]
Locus_38873_Transcript_1/2_Confidence_0.788_Length_250	K01658	trpG; anthranilate synthase component II [EC:4.1.3.27]
Locus_30838_Transcript_2/2_Confidence_0.500_Length_213	K01661	menB; naphthoate synthase [EC:4.1.3.36]
Locus_6986_Transcript_6/8_Confidence_0.211_Length_1106	K01662	dxs; 1-deoxy-D-xylulose-5-phosphate synthase [EC:2.2.1.7]
Locus_6134_Transcript_2/4_Confidence_0.111_Length_796	K01663	HIS7; glutamine amidotransferase / cyclase [EC:2.4.2.- 4.1.3.-]
Locus_13185_Transcript_3/6_Confidence_0.738_Length_1084	K01673	cynT; carbonic anhydrase [EC:4.2.1.1]
Locus_1929_Transcript_15/23_Confidence_0.163_Length_1091	K01674	cah; carbonic anhydrase [EC:4.2.1.1]
Locus_8633_Transcript_6/20_Confidence_0.322_Length_1148	K01679	E4.2.1.2B; fumarate hydratase, class II [EC:4.2.1.2]
Locus_9131_Transcript_4/4_Confidence_0.091_Length_243	K01681	ACO; aconitate hydratase [EC:4.2.1.3]
Locus_42755_Transcript_1/1_Confidence_0.917_Length_146	K01687	ilvD; dihydroxy-acid dehydratase [EC:4.2.1.9]
Locus_9380_Transcript_2/5_Confidence_0.500_Length_1207	K01689	ENO; enolase [EC:4.2.1.11]
Locus_4501_Transcript_5/9_Confidence_0.216_Length_1329	K01693	E4.2.1.19; imidazoleglycerol-phosphate dehydratase [EC:4.2.1.19]
Locus_8252_Transcript_3/7_Confidence_0.297_Length_1108	K01695	trpA; tryptophan synthase alpha chain [EC:4.2.1.20]
Locus_2153_Transcript_10/12_Confidence_0.037_Length_1281	K01696	trpB; tryptophan synthase beta chain [EC:4.2.1.20]
Locus_4747_Transcript_13/16_Confidence_0.320_Length_1194	K01698	hemB; porphobilinogen synthase [EC:4.2.1.24]
Locus_25017_Transcript_1/3_Confidence_1.000_Length_370	K01703	leuC; 3-isopropylmalate/(R)-2-methylmalate dehydratase large subunit [EC:4.2.1.33 4.2.1.35]
Locus_3785_Transcript_7/8_Confidence_0.354_Length_1081	K01704	leuD; 3-isopropylmalate/(R)-2-methylmalate dehydratase small subunit [EC:4.2.1.33 4.2.1.35]
Locus_12357_Transcript_5/7_Confidence_0.036_Length_668	K01711	gmd; GDPmannose 4,6-dehydratase [EC:4.2.1.47]
Locus_6232_Transcript_5/7_Confidence_0.742_Length_911	K01714	dapA; 4-hydroxy-tetrahydrodipicolinate synthase [EC:4.3.3.7]
Locus_8768_Transcript_4/4_Confidence_0.056_Length_655	K01719	hemD; uroporphyrinogen-III synthase [EC:4.2.1.75]
Locus_7240_Transcript_2/4_Confidence_0.133_Length_744	K01723	AOS; hydroperoxide dehydratase [EC:4.2.1.92]
Locus_9414_Transcript_10/12_Confidence_0.096_Length_820	K01725	cynS; cyanate lyase [EC:4.2.1.104]
Locus_6282_Transcript_5/10_Confidence_0.143_Length_1101	K01728	E4.2.2.2; pectate lyase [EC:4.2.2.2]
Locus_9322_Transcript_6/6_Confidence_0.022_Length_621	K01733	thrC; threonine synthase [EC:4.2.3.1]
Locus_5702_Transcript_12/13_Confidence_0.051_Length_1637	K01735	aroB; 3-dehydroquinate synthase [EC:4.2.3.4]
Locus_6574_Transcript_11/15_Confidence_0.091_Length_1454	K01736	aroC; chorismate synthase [EC:4.2.3.5]
Locus_46495_Transcript_1/1_Confidence_1.000_Length_144	K01738	cysK; cysteine synthase A [EC:2.5.1.47]
Locus_3411_Transcript_9/16_Confidence_0.115_Length_1394	K01739	metB; cystathionine gamma-synthase [EC:2.5.1.48]
Locus_26294_Transcript_1/5_Confidence_0.944_Length_375	K01749	hemC; hydroxymethylbilane synthase [EC:2.5.1.61]
Locus_32701_Transcript_1/2_Confidence_0.667_Length_177	K01754	E4.3.1.19; threonine dehydratase [EC:4.3.1.19]
Locus_9346_Transcript_5/6_Confidence_0.667_Length_886	K01755	argH; argininosuccinate lyase [EC:4.3.2.1]
Locus_9947_Transcript_1/3_Confidence_0.933_Length_256	K01756	purB; adenylosuccinate lyase [EC:4.3.2.2]
Locus_10332_Transcript_4/7_Confidence_0.429_Length_489	K01757	E4.3.3.2; strictosidine synthase [EC:4.3.3.2]
Locus_480_Transcript_11/24_Confidence_0.095_Length_970	K01759	E4.4.1.5; lactoylglutathione lyase [EC:4.4.1.5]
Locus_45332_Transcript_1/1_Confidence_1.000_Length_175	K01760	metC; cystathionine beta-lyase [EC:4.4.1.8]
Locus_3647_Transcript_5/5_Confidence_0.297_Length_1636	K01761	E4.4.1.11; methionine-gamma-lyase [EC:4.4.1.11]
Locus_37813_Transcript_1/1_Confidence_0.000_Length_157	K01762	ACS; 1-aminocyclopropane-1-carboxylate synthase [EC:4.4.1.14]
Locus_3301_Transcript_5/5_Confidence_0.522_Length_862	K01770	ispF; 2-C-methyl-D-erythritol 2,4-cyclodiphosphate synthase [EC:4.6.1.12]
Locus_6897_Transcript_11/11_Confidence_0.048_Length_1222	K01772	hemH; ferrochelatase [EC:4.99.1.1]
Locus_3176_Transcript_11/14_Confidence_0.135_Length_901	K01778	dapF; diaminopimelate epimerase [EC:5.1.1.7]
Locus_8630_Transcript_1/3_Confidence_0.923_Length_504	K01783	rpe; ribulose-phosphate 3-epimerase [EC:5.1.3.1]
Locus_6413_Transcript_2/4_Confidence_0.250_Length_704	K01784	galE; UDP-glucose 4-epimerase [EC:5.1.3.2]
Locus_1697_Transcript_21/26_Confidence_0.166_Length_1142	K01785	galM; aldose 1-epimerase [EC:5.1.3.3]
Locus_5438_Transcript_4/5_Confidence_0.208_Length_1329	K01792	E5.1.3.15; glucose-6-phosphate 1-epimerase [EC:5.1.3.15]
Locus_7609_Transcript_1/1_Confidence_0.909_Length_692	K01800	maiA; maleylacetoacetate isomerase [EC:5.2.1.2]
Locus_147_Transcript_28/31_Confidence_0.034_Length_757	K01803	TPI; triosephosphate isomerase (TIM) [EC:5.3.1.1]
Locus_617_Transcript_36/36_Confidence_0.071_Length_1447	K01805	xylA; xylose isomerase [EC:5.3.1.5]
Locus_6261_Transcript_3/5_Confidence_0.237_Length_1008	K01807	rpiA; ribose 5-phosphate isomerase A [EC:5.3.1.6]
Locus_44_Transcript_22/26_Confidence_0.210_Length_1300	K01809	E5.3.1.8; mannose-6-phosphate isomerase [EC:5.3.1.8]
Locus_397_Transcript_22/27_Confidence_0.141_Length_1692	K01810	GPI; glucose-6-phosphate isomerase [EC:5.3.1.9]
Locus_35918_Transcript_1/1_Confidence_0.000_Length_148	K01814	hisA; phosphoribosylformimino-5-aminoimidazole carboxamide ribotide isomerase [EC:5.3.1.16]
Locus_19954_Transcript_1/3_Confidence_1.000_Length_136	K01817	trpF; phosphoribosylanthranilate isomerase [EC:5.3.1.24]
Locus_3533_Transcript_9/23_Confidence_0.087_Length_1097	K01823	idi; isopentenyl-diphosphate delta-isomerase [EC:5.3.3.2]
Locus_5680_Transcript_2/4_Confidence_0.409_Length_554	K01824	EBP; cholestenol delta-isomerase [EC:5.3.3.5]
Locus_41839_Transcript_1/2_Confidence_1.000_Length_228	K01834	PGAM; 2,3-bisphosphoglycerate-dependent phosphoglycerate mutase [EC:5.4.2.11]
Locus_4633_Transcript_11/12_Confidence_0.087_Length_1389	K01835	pgm; phosphoglucomutase [EC:5.4.2.2]
Locus_6457_Transcript_5/9_Confidence_0.256_Length_1125	K01836	E5.4.2.3; phosphoacetylglucosamine mutase [EC:5.4.2.3]
Locus_9892_Transcript_3/7_Confidence_0.178_Length_679	K01845	hemL; glutamate-1-semialdehyde 2,1-aminomutase [EC:5.4.3.8]
Locus_4269_Transcript_5/6_Confidence_0.463_Length_1005	K01850	E5.4.99.5; chorismate mutase [EC:5.4.99.5]
Locus_5026_Transcript_17/18_Confidence_0.021_Length_969	K01853	E5.4.99.8; cycloartenol synthase [EC:5.4.99.8]
Locus_2898_Transcript_17/18_Confidence_0.128_Length_1491	K01858	E5.5.1.4; myo-inositol-1-phosphate synthase [EC:5.5.1.4]
Locus_7400_Transcript_15/20_Confidence_0.158_Length_914	K01859	E5.5.1.6; chalcone isomerase [EC:5.5.1.6]
Locus_8016_Transcript_1/1_Confidence_0.000_Length_878	K01866	YARS; tyrosyl-tRNA synthetase [EC:6.1.1.1]
Locus_6906_Transcript_5/6_Confidence_0.467_Length_963	K01867	WARS; tryptophanyl-tRNA synthetase [EC:6.1.1.2]
Locus_5988_Transcript_11/17_Confidence_0.364_Length_785	K01868	TARS; threonyl-tRNA synthetase [EC:6.1.1.3]
Locus_6999_Transcript_7/9_Confidence_0.045_Length_1102	K01869	LARS; leucyl-tRNA synthetase [EC:6.1.1.4]
Locus_5631_Transcript_1/4_Confidence_0.846_Length_727	K01870	IARS; isoleucyl-tRNA synthetase [EC:6.1.1.5]
Locus_41825_Transcript_1/1_Confidence_0.000_Length_123	K01872	AARS; alanyl-tRNA synthetase [EC:6.1.1.7]
Locus_39237_Transcript_2/3_Confidence_0.789_Length_284	K01873	VARS; valyl-tRNA synthetase [EC:6.1.1.9]
Locus_41936_Transcript_1/1_Confidence_0.000_Length_121	K01874	MARS; methionyl-tRNA synthetase [EC:6.1.1.10]
Locus_7369_Transcript_2/7_Confidence_0.763_Length_1027	K01875	SARS; seryl-tRNA synthetase [EC:6.1.1.11]
Locus_5734_Transcript_5/6_Confidence_0.456_Length_965	K01876	DARS; aspartyl-tRNA synthetase [EC:6.1.1.12]
Locus_7600_Transcript_1/2_Confidence_1.000_Length_341	K01880	GARS; glycyl-tRNA synthetase [EC:6.1.1.14]
Locus_9733_Transcript_1/3_Confidence_0.711_Length_554	K01881	PARS; prolyl-tRNA synthetase [EC:6.1.1.15]
Locus_992_Transcript_11/12_Confidence_0.101_Length_748	K01883	CARS; cysteinyl-tRNA synthetase [EC:6.1.1.16]
Locus_863_Transcript_9/14_Confidence_0.090_Length_813	K01885	EARS; glutamyl-tRNA synthetase [EC:6.1.1.17]
Locus_9854_Transcript_9/11_Confidence_0.262_Length_1027	K01886	QARS; glutaminyl-tRNA synthetase [EC:6.1.1.18]
Locus_6225_Transcript_6/9_Confidence_0.354_Length_1094	K01887	RARS; arginyl-tRNA synthetase [EC:6.1.1.19]
Locus_9206_Transcript_1/2_Confidence_0.968_Length_540	K01889	FARSA; phenylalanyl-tRNA synthetase alpha chain [EC:6.1.1.20]
Locus_8652_Transcript_6/10_Confidence_0.574_Length_820	K01890	FARSB; phenylalanyl-tRNA synthetase beta chain [EC:6.1.1.20]
Locus_4536_Transcript_6/15_Confidence_0.491_Length_1015	K01892	HARS; histidyl-tRNA synthetase [EC:6.1.1.21]
Locus_4782_Transcript_22/35_Confidence_0.098_Length_1207	K01893	NARS; asparaginyl-tRNA synthetase [EC:6.1.1.22]
Locus_22881_Transcript_1/1_Confidence_0.000_Length_115	K01895	ACSS; acetyl-CoA synthetase [EC:6.2.1.1]
Locus_7421_Transcript_1/5_Confidence_0.345_Length_579	K01897	ACSL; long-chain acyl-CoA synthetase [EC:6.2.1.3]
Locus_1949_Transcript_5/6_Confidence_0.149_Length_1073	K01899	LSC1; succinyl-CoA synthetase alpha subunit [EC:6.2.1.4 6.2.1.5]
Locus_4579_Transcript_63/65_Confidence_0.089_Length_1683	K01900	LSC2; succinyl-CoA synthetase beta subunit [EC:6.2.1.4 6.2.1.5]
Locus_30615_Transcript_1/1_Confidence_0.000_Length_151	K01904	E6.2.1.12; 4-coumarate--CoA ligase [EC:6.2.1.12]
Locus_9964_Transcript_3/7_Confidence_0.172_Length_604	K01915	glnA; glutamine synthetase [EC:6.3.1.2]
Locus_9095_Transcript_10/12_Confidence_0.094_Length_910	K01918	panC; pantoate--beta-alanine ligase [EC:6.3.2.1]
Locus_40370_Transcript_1/2_Confidence_1.000_Length_224	K01919	gshA; glutamate--cysteine ligase [EC:6.3.2.2]
Locus_5440_Transcript_1/5_Confidence_0.547_Length_847	K01920	E6.3.2.3; glutathione synthase [EC:6.3.2.3]
Locus_8245_Transcript_3/7_Confidence_0.012_Length_975	K01922	PPCS; phosphopantothenate-cysteine ligase [EC:6.3.2.5]
Locus_42184_Transcript_1/1_Confidence_0.957_Length_177	K01923	purC; phosphoribosylaminoimidazole-succinocarboxamide synthase [EC:6.3.2.6]
Locus_5862_Transcript_2/3_Confidence_0.611_Length_743	K01930	FPGS; folylpolyglutamate synthase [EC:6.3.2.17]
Locus_1255_Transcript_8/10_Confidence_0.488_Length_1043	K01933	purM; phosphoribosylformylglycinamidine cyclo-ligase [EC:6.3.3.1]
Locus_9978_Transcript_3/5_Confidence_0.067_Length_484	K01934	E6.3.3.2; 5-formyltetrahydrofolate cyclo-ligase [EC:6.3.3.2]
Locus_34017_Transcript_1/2_Confidence_0.100_Length_228	K01937	E6.3.4.2; CTP synthase [EC:6.3.4.2]
Locus_286_Transcript_38/40_Confidence_0.186_Length_2382	K01938	fhs; formate--tetrahydrofolate ligase [EC:6.3.4.3]
Locus_6778_Transcript_3/5_Confidence_0.463_Length_460	K01939	E6.3.4.4; adenylosuccinate synthase [EC:6.3.4.4]
Locus_2350_Transcript_11/17_Confidence_0.265_Length_1361	K01940	E6.3.4.5; argininosuccinate synthase [EC:6.3.4.5]
Locus_23597_Transcript_1/1_Confidence_0.971_Length_503	K01942	HLCS; biotin--protein ligase [EC:6.3.4.9 6.3.4.10 6.3.4.11 6.3.4.15]
Locus_6328_Transcript_2/5_Confidence_0.212_Length_560	K01945	purD; phosphoribosylamine--glycine ligase [EC:6.3.4.13]
Locus_4213_Transcript_15/16_Confidence_0.066_Length_1264	K01950	E6.3.5.1; NAD+ synthase (glutamine-hydrolysing) [EC:6.3.5.1]
Locus_23302_Transcript_2/2_Confidence_0.500_Length_315	K01951	guaA; GMP synthase (glutamine-hydrolysing) [EC:6.3.5.2]
Locus_9232_Transcript_1/3_Confidence_0.778_Length_298	K01952	purL; phosphoribosylformylglycinamidine synthase [EC:6.3.5.3]
Locus_4160_Transcript_7/7_Confidence_0.283_Length_838	K01953	asnB; asparagine synthase (glutamine-hydrolysing) [EC:6.3.5.4]
Locus_6959_Transcript_22/29_Confidence_0.100_Length_857	K01955	carB; carbamoyl-phosphate synthase large subunit [EC:6.3.5.5]
Locus_8744_Transcript_13/16_Confidence_0.261_Length_1258	K01956	carA; carbamoyl-phosphate synthase small subunit [EC:6.3.5.5]
Locus_2565_Transcript_20/23_Confidence_0.119_Length_1449	K01961	accC; acetyl-CoA carboxylase, biotin carboxylase subunit [EC:6.4.1.2 6.3.4.14]
Locus_21168_Transcript_2/2_Confidence_0.854_Length_334	K01962	accA; acetyl-CoA carboxylase carboxyl transferase subunit alpha [EC:6.4.1.2]
Locus_37111_Transcript_1/1_Confidence_0.000_Length_152	K01963	accD; acetyl-CoA carboxylase carboxyl transferase subunit beta [EC:6.4.1.2]
Locus_34019_Transcript_2/3_Confidence_0.833_Length_230	K01968	E6.4.1.4A; 3-methylcrotonyl-CoA carboxylase alpha subunit [EC:6.4.1.4]
Locus_9933_Transcript_5/6_Confidence_0.302_Length_668	K01969	E6.4.1.4B; 3-methylcrotonyl-CoA carboxylase beta subunit [EC:6.4.1.4]
Locus_8063_Transcript_8/12_Confidence_0.431_Length_650	K02083	allC; allantoate deiminase [EC:3.5.3.9]
Locus_40032_Transcript_3/3_Confidence_0.167_Length_123	K02109	ATPF0B; F-type H+-transporting ATPase subunit b
Locus_553_Transcript_14/18_Confidence_0.064_Length_825	K02113	ATPF1D; F-type H+-transporting ATPase subunit delta
Locus_30044_Transcript_1/1_Confidence_0.000_Length_104	K02114	ATPF1E; F-type H+-transporting ATPase subunit epsilon
Locus_27134_Transcript_1/3_Confidence_1.000_Length_261	K02115	ATPF1G; F-type H+-transporting ATPase subunit gamma
Locus_8717_Transcript_3/4_Confidence_0.516_Length_422	K02128	ATPeF0C; F-type H+-transporting ATPase subunit c
Locus_14831_Transcript_19/20_Confidence_0.066_Length_1955	K02132	ATPeF1A; F-type H+-transporting ATPase subunit alpha
Locus_949_Transcript_53/70_Confidence_0.136_Length_2248	K02133	ATPeF1B; F-type H+-transporting ATPase subunit beta [EC:3.6.3.14]
Locus_6116_Transcript_3/3_Confidence_0.536_Length_910	K02134	ATPeF1D; F-type H+-transporting ATPase subunit delta
Locus_621_Transcript_13/23_Confidence_0.165_Length_1572	K02136	ATPeF1G; F-type H+-transporting ATPase subunit gamma
Locus_1523_Transcript_17/20_Confidence_0.287_Length_1176	K02137	ATPeF0O; F-type H+-transporting ATPase subunit O
Locus_1548_Transcript_23/31_Confidence_0.192_Length_967	K02138	ATPeF0D; F-type H+-transporting ATPase subunit d
Locus_176_Transcript_23/28_Confidence_0.169_Length_892	K02140	ATPeFG; F-type H+-transporting ATPase subunit g
Locus_4815_Transcript_8/8_Confidence_0.102_Length_852	K02144	ATPeV1H; V-type H+-transporting ATPase subunit H
Locus_7210_Transcript_1/1_Confidence_0.000_Length_356	K02145	ATPeV1A; V-type H+-transporting ATPase subunit A [EC:3.6.3.14]
Locus_3284_Transcript_5/9_Confidence_0.333_Length_1372	K02146	ATPeV0D; V-type H+-transporting ATPase subunit d
Locus_6846_Transcript_2/3_Confidence_0.969_Length_391	K02147	ATPeV1B; V-type H+-transporting ATPase subunit B
Locus_9336_Transcript_2/10_Confidence_0.197_Length_737	K02148	ATPeV1C; V-type H+-transporting ATPase subunit C
Locus_470_Transcript_11/11_Confidence_0.256_Length_1485	K02149	ATPeV1D; V-type H+-transporting ATPase subunit D
Locus_7725_Transcript_3/4_Confidence_0.656_Length_614	K02150	ATPeV1E; V-type H+-transporting ATPase subunit E
Locus_3362_Transcript_23/23_Confidence_0.278_Length_942	K02151	ATPeV1F; V-type H+-transporting ATPase subunit F
Locus_6919_Transcript_7/9_Confidence_0.276_Length_721	K02152	ATPeV1G; V-type H+-transporting ATPase subunit G
Locus_2358_Transcript_3/9_Confidence_0.200_Length_687	K02153	ATPeV0E; V-type H+-transporting ATPase subunit e
Locus_4420_Transcript_8/10_Confidence_0.057_Length_1314	K02154	ATPeV0A; V-type H+-transporting ATPase subunit a
Locus_7418_Transcript_3/5_Confidence_0.449_Length_683	K02155	ATPeV0C; V-type H+-transporting ATPase 16kDa proteolipid subunit
Locus_2725_Transcript_9/18_Confidence_0.162_Length_1089	K02160	accB; acetyl-CoA carboxylase biotin carboxyl carrier protein
Locus_22903_Transcript_2/2_Confidence_0.000_Length_263	K02178	BUB1; checkpoint serine/threonine-protein kinase [EC:2.7.11.1]
Locus_4438_Transcript_5/6_Confidence_0.359_Length_851	K02180	BUB3; cell cycle arrest protein BUB3
Locus_9903_Transcript_1/1_Confidence_0.750_Length_265	K02183	CALM; calmodulin
Locus_8576_Transcript_2/3_Confidence_0.333_Length_462	K02201	E2.7.7.3B; pantetheine-phosphate adenylyltransferase [EC:2.7.7.3]
Locus_5911_Transcript_10/10_Confidence_0.019_Length_761	K02202	CDK7; cyclin-dependent kinase 7 [EC:2.7.11.22 2.7.11.23]
Locus_6651_Transcript_2/5_Confidence_0.640_Length_1037	K02209	MCM5; DNA replication licensing factor MCM5 [EC:3.6.4.12]
Locus_7902_Transcript_3/7_Confidence_0.370_Length_923	K02210	MCM7; DNA replication licensing factor MCM7 [EC:3.6.4.12]
Locus_14134_Transcript_1/2_Confidence_1.000_Length_268	K02212	MCM4; DNA replication licensing factor MCM4 [EC:3.6.4.12]
Locus_27511_Transcript_1/1_Confidence_0.000_Length_218	K02214	CDC7; cell division control protein 7 [EC:2.7.11.1]
Locus_9052_Transcript_3/7_Confidence_0.135_Length_536	K02218	CSNK1; casein kinase 1 [EC:2.7.11.1]
Locus_23_Transcript_5/7_Confidence_0.068_Length_763	K02219	CKS1; cyclin-dependent kinase regulatory subunit CKS1
Locus_23603_Transcript_2/2_Confidence_0.000_Length_291	K02256	COX1; cytochrome c oxidase subunit 1 [EC:1.9.3.1]
Locus_26225_Transcript_1/4_Confidence_0.625_Length_461	K02257	COX10; protoheme IX farnesyltransferase [EC:2.5.1.-]
Locus_16705_Transcript_1/2_Confidence_1.000_Length_441	K02258	COX11; cytochrome c oxidase assembly protein subunit 11
Locus_32643_Transcript_1/1_Confidence_0.000_Length_110	K02259	COX15; cytochrome c oxidase assembly protein subunit 15
Locus_9312_Transcript_1/2_Confidence_1.000_Length_450	K02260	COX17; cytochrome c oxidase assembly protein subunit 17
Locus_25267_Transcript_1/4_Confidence_0.800_Length_286	K02261	COX2; cytochrome c oxidase subunit 2
Locus_34041_Transcript_1/3_Confidence_0.950_Length_359	K02262	COX3; cytochrome c oxidase subunit 3
Locus_3154_Transcript_10/12_Confidence_0.283_Length_937	K02265	COX5B; cytochrome c oxidase subunit 5b
Locus_1655_Transcript_8/15_Confidence_0.364_Length_827	K02266	COX6A; cytochrome c oxidase subunit 6a
Locus_9486_Transcript_7/9_Confidence_0.218_Length_637	K02267	COX6B; cytochrome c oxidase subunit 6b
Locus_5318_Transcript_5/5_Confidence_0.125_Length_1306	K02291	crtB; phytoene synthase [EC:2.5.1.32]
Locus_9552_Transcript_5/5_Confidence_0.591_Length_742	K02293	PDS; 15-cis-phytoene desaturase [EC:1.3.5.5]
Locus_36014_Transcript_2/3_Confidence_0.750_Length_280	K02320	POLA1; DNA polymerase alpha subunit A [EC:2.7.7.7]
Locus_41196_Transcript_1/1_Confidence_0.000_Length_115	K02321	POLA2; DNA polymerase alpha subunit B
Locus_26363_Transcript_1/1_Confidence_0.967_Length_364	K02324	POLE1; DNA polymerase epsilon subunit 1 [EC:2.7.7.7]
Locus_18394_Transcript_5/7_Confidence_0.088_Length_311	K02325	POLE2; DNA polymerase epsilon subunit 2 [EC:2.7.7.7]
Locus_4128_Transcript_1/3_Confidence_1.000_Length_769	K02326	POLE3; DNA polymerase epsilon subunit 3 [EC:2.7.7.7]
Locus_6864_Transcript_3/5_Confidence_0.368_Length_773	K02327	POLD1; DNA polymerase delta subunit 1 [EC:2.7.7.7]
Locus_16552_Transcript_1/5_Confidence_0.509_Length_525	K02328	POLD2; DNA polymerase delta subunit 2
Locus_32771_Transcript_2/3_Confidence_0.727_Length_275	K02335	DPO1; DNA polymerase I [EC:2.7.7.7]
Locus_29555_Transcript_2/3_Confidence_0.519_Length_393	K02350	POLZ1; DNA polymerase zeta [EC:2.7.7.7]
Locus_4171_Transcript_4/13_Confidence_0.365_Length_2030	K02358	tuf; elongation factor Tu
Locus_22013_Transcript_2/2_Confidence_0.000_Length_324	K02365	ESP1; separase [EC:3.4.22.49]
Locus_7088_Transcript_4/5_Confidence_0.357_Length_1019	K02372	fabZ; 3-hydroxyacyl-[acyl-carrier-protein] dehydratase [EC:4.2.1.59]
Locus_4006_Transcript_5/6_Confidence_0.062_Length_1033	K02377	TSTA3; GDP-L-fucose synthase [EC:1.1.1.271]
Locus_31449_Transcript_1/3_Confidence_0.714_Length_163	K02433	gatA; aspartyl-tRNA(Asn)/glutamyl-tRNA(Gln) amidotransferase subunit A [EC:6.3.5.6 6.3.5.7]
Locus_6021_Transcript_1/2_Confidence_1.000_Length_402	K02434	gatB; aspartyl-tRNA(Asn)/glutamyl-tRNA(Gln) amidotransferase subunit B [EC:6.3.5.6 6.3.5.7]
Locus_5758_Transcript_2/4_Confidence_0.909_Length_867	K02435	gatC; aspartyl-tRNA(Asn)/glutamyl-tRNA(Gln) amidotransferase subunit C [EC:6.3.5.6 6.3.5.7]
Locus_6306_Transcript_3/5_Confidence_0.250_Length_753	K02437	gcvH; glycine cleavage system H protein
Locus_9783_Transcript_1/3_Confidence_0.625_Length_554	K02438	treX; glycogen operon protein [EC:3.2.1.-]
Locus_42557_Transcript_1/1_Confidence_0.000_Length_124	K02492	hemA; glutamyl-tRNA reductase [EC:1.2.1.70]
Locus_4553_Transcript_2/5_Confidence_0.439_Length_904	K02516	PRMT5; protein arginine N-methyltransferase 5 [EC:2.1.1.125]
Locus_37983_Transcript_2/2_Confidence_0.125_Length_156	K02527	kdtA; 3-deoxy-D-manno-octulosonic-acid transferase [EC:2.4.99.12 2.4.99.13 2.4.99.14 2.4.99.15]
Locus_4945_Transcript_2/3_Confidence_0.727_Length_569	K02537	MAD2; mitotic spindle assembly checkpoint protein MAD2
Locus_3966_Transcript_3/3_Confidence_0.582_Length_1493	K02540	MCM2; DNA replication licensing factor MCM2 [EC:3.6.4.12]
Locus_5166_Transcript_6/9_Confidence_0.149_Length_931	K02541	MCM3; DNA replication licensing factor MCM3 [EC:3.6.4.12]
Locus_5227_Transcript_10/11_Confidence_0.087_Length_1424	K02542	MCM6; DNA replication licensing factor MCM6 [EC:3.6.4.12]
Locus_7581_Transcript_2/4_Confidence_0.421_Length_788	K02575	NRT; MFS transporter, NNP family, nitrate/nitrite transporter
Locus_40738_Transcript_1/1_Confidence_0.800_Length_128	K02603	ORC1; origin recognition complex subunit 1
Locus_26469_Transcript_1/1_Confidence_0.750_Length_225	K02604	ORC2; origin recognition complex subunit 2
Locus_21789_Transcript_1/2_Confidence_0.833_Length_185	K02605	ORC3; origin recognition complex subunit 3
Locus_25778_Transcript_1/2_Confidence_1.000_Length_331	K02635	petB; cytochrome b6
Locus_3022_Transcript_22/22_Confidence_0.144_Length_973	K02636	petC; cytochrome b6-f complex iron-sulfur subunit [EC:1.10.9.1]
Locus_833_Transcript_16/16_Confidence_0.254_Length_668	K02639	petF; ferredoxin
Locus_989_Transcript_23/31_Confidence_0.136_Length_1392	K02641	petH; ferredoxin--NADP+ reductase [EC:1.18.1.2]
Locus_33944_Transcript_1/1_Confidence_0.000_Length_104	K02684	PRI1; DNA primase small subunit [EC:2.7.7.-]
Locus_18965_Transcript_1/3_Confidence_0.800_Length_271	K02685	PRI2; DNA primase large subunit [EC:2.7.7.-]
Locus_35753_Transcript_1/3_Confidence_0.909_Length_140	K02689	psaA; photosystem I P700 chlorophyll a apoprotein A1
Locus_41290_Transcript_1/2_Confidence_1.000_Length_238	K02690	psaB; photosystem I P700 chlorophyll a apoprotein A2
Locus_11278_Transcript_1/3_Confidence_0.138_Length_209	K02692	psaD; photosystem I subunit II
Locus_2378_Transcript_4/7_Confidence_0.250_Length_638	K02693	psaE; photosystem I subunit IV
Locus_535_Transcript_27/34_Confidence_0.138_Length_922	K02694	psaF; photosystem I subunit III
Locus_175_Transcript_16/17_Confidence_0.179_Length_690	K02695	psaH; photosystem I subunit VI
Locus_586_Transcript_5/9_Confidence_0.409_Length_615	K02698	psaK; photosystem I subunit X
Locus_15645_Transcript_20/30_Confidence_0.185_Length_1100	K02699	psaL; photosystem I subunit XI
Locus_1835_Transcript_11/12_Confidence_0.264_Length_480	K02701	psaN; photosystem I subunit PsaN
Locus_4290_Transcript_15/17_Confidence_0.090_Length_1152	K02703	psbA; photosystem II P680 reaction center D1 protein
Locus_30835_Transcript_2/2_Confidence_0.889_Length_298	K02704	psbB; photosystem II CP47 chlorophyll apoprotein
Locus_38123_Transcript_1/1_Confidence_0.000_Length_184	K02705	psbC; photosystem II CP43 chlorophyll apoprotein
Locus_40772_Transcript_1/1_Confidence_0.833_Length_123	K02706	psbD; photosystem II P680 reaction center D2 protein
Locus_29886_Transcript_1/4_Confidence_0.875_Length_262	K02707	psbE; photosystem II cytochrome b559 subunit alpha
Locus_884_Transcript_21/26_Confidence_0.173_Length_907	K02716	psbO; photosystem II oxygen-evolving enhancer protein 1
Locus_44411_Transcript_1/1_Confidence_1.000_Length_222	K02717	psbP; photosystem II oxygen-evolving enhancer protein 2
Locus_1643_Transcript_9/16_Confidence_0.164_Length_429	K02721	psbW; photosystem II PsbW protein
Locus_10679_Transcript_15/21_Confidence_0.076_Length_640	K02723	psbY; photosystem II PsbY protein
Locus_3775_Transcript_5/8_Confidence_0.373_Length_971	K02725	PSMA1; 20S proteasome subunit alpha 6 [EC:3.4.25.1]
Locus_35507_Transcript_1/3_Confidence_0.917_Length_170	K02726	PSMA2; 20S proteasome subunit alpha 2 [EC:3.4.25.1]
Locus_1454_Transcript_8/16_Confidence_0.262_Length_1159	K02727	PSMA3; 20S proteasome subunit alpha 7 [EC:3.4.25.1]
Locus_2978_Transcript_5/25_Confidence_0.244_Length_1111	K02728	PSMA4; 20S proteasome subunit alpha 3 [EC:3.4.25.1]
Locus_1695_Transcript_9/9_Confidence_0.205_Length_645	K02729	PSMA5; 20S proteasome subunit alpha 5 [EC:3.4.25.1]
Locus_149_Transcript_23/37_Confidence_0.180_Length_1289	K02730	PSMA6; 20S proteasome subunit alpha 1 [EC:3.4.25.1]
Locus_842_Transcript_3/6_Confidence_0.250_Length_1050	K02731	PSMA7; 20S proteasome subunit alpha 4 [EC:3.4.25.1]
Locus_4203_Transcript_4/23_Confidence_0.150_Length_1244	K02732	PSMB1; 20S proteasome subunit beta 6 [EC:3.4.25.1]
Locus_16974_Transcript_3/3_Confidence_0.000_Length_792	K02734	PSMB2; 20S proteasome subunit beta 4 [EC:3.4.25.1]
Locus_1564_Transcript_20/20_Confidence_0.314_Length_1274	K02735	PSMB3; 20S proteasome subunit beta 3 [EC:3.4.25.1]
Locus_31093_Transcript_1/3_Confidence_0.552_Length_363	K02736	PSMB4; 20S proteasome subunit beta 7 [EC:3.4.25.1]
Locus_4089_Transcript_16/33_Confidence_0.172_Length_1224	K02737	PSMB5; 20S proteasome subunit beta 5 [EC:3.4.25.1]
Locus_1007_Transcript_7/9_Confidence_0.246_Length_1084	K02738	PSMB6; 20S proteasome subunit beta 1 [EC:3.4.25.1]
Locus_4837_Transcript_5/6_Confidence_0.071_Length_1174	K02739	PSMB7; 20S proteasome subunit beta 2 [EC:3.4.25.1]
Locus_8719_Transcript_3/3_Confidence_0.333_Length_374	K02830	HRAD1; cell cycle checkpoint protein [EC:3.1.11.2]
Locus_7404_Transcript_10/11_Confidence_0.286_Length_795	K02864	RP-L10; large subunit ribosomal protein L10
Locus_747_Transcript_18/23_Confidence_0.052_Length_1084	K02865	RP-L10Ae; large subunit ribosomal protein L10Ae
Locus_6362_Transcript_5/7_Confidence_0.033_Length_840	K02866	RP-L10e; large subunit ribosomal protein L10e
Locus_5907_Transcript_4/9_Confidence_0.171_Length_751	K02867	RP-L11; large subunit ribosomal protein L11
Locus_333_Transcript_28/33_Confidence_0.186_Length_670	K02868	RP-L11e; large subunit ribosomal protein L11e
Locus_957_Transcript_54/57_Confidence_0.133_Length_954	K02870	RP-L12e; large subunit ribosomal protein L12e
Locus_5143_Transcript_2/2_Confidence_0.846_Length_928	K02871	RP-L13; large subunit ribosomal protein L13
Locus_3701_Transcript_13/14_Confidence_0.345_Length_1159	K02872	RP-L13Ae; large subunit ribosomal protein L13Ae
Locus_46450_Transcript_1/1_Confidence_1.000_Length_148	K02873	RP-L13e; large subunit ribosomal protein L13e
Locus_4018_Transcript_8/14_Confidence_0.420_Length_683	K02874	RP-L14; large subunit ribosomal protein L14
Locus_40980_Transcript_1/3_Confidence_0.310_Length_309	K02875	RP-L14e; large subunit ribosomal protein L14e
Locus_8276_Transcript_4/6_Confidence_0.067_Length_859	K02876	RP-L15; large subunit ribosomal protein L15
Locus_315_Transcript_23/55_Confidence_0.095_Length_935	K02877	RP-L15e; large subunit ribosomal protein L15e
Locus_7028_Transcript_2/4_Confidence_0.500_Length_941	K02878	RP-L16; large subunit ribosomal protein L16
Locus_6381_Transcript_9/13_Confidence_0.412_Length_1159	K02879	RP-L17; large subunit ribosomal protein L17
Locus_560_Transcript_15/21_Confidence_0.161_Length_671	K02880	RP-L17e; large subunit ribosomal protein L17e
Locus_29130_Transcript_3/4_Confidence_0.333_Length_445	K02881	RP-L18; large subunit ribosomal protein L18
Locus_7959_Transcript_4/5_Confidence_0.500_Length_888	K02882	RP-L18Ae; large subunit ribosomal protein L18Ae
Locus_46210_Transcript_1/1_Confidence_1.000_Length_175	K02883	RP-L18e; large subunit ribosomal protein L18e
Locus_4819_Transcript_4/9_Confidence_0.448_Length_1195	K02884	RP-L19; large subunit ribosomal protein L19
Locus_262_Transcript_28/28_Confidence_0.058_Length_628	K02885	RP-L19e; large subunit ribosomal protein L19e
Locus_4426_Transcript_4/14_Confidence_0.283_Length_989	K02886	RP-L2; large subunit ribosomal protein L2
Locus_7300_Transcript_5/8_Confidence_0.148_Length_660	K02887	RP-L20; large subunit ribosomal protein L20
Locus_2501_Transcript_3/11_Confidence_0.545_Length_1066	K02888	RP-L21; large subunit ribosomal protein L21
Locus_43199_Transcript_1/1_Confidence_1.000_Length_501	K02889	RP-L21e; large subunit ribosomal protein L21e
Locus_6666_Transcript_5/5_Confidence_0.707_Length_1077	K02890	RP-L22; large subunit ribosomal protein L22
Locus_2734_Transcript_11/14_Confidence_0.132_Length_741	K02891	RP-L22e; large subunit ribosomal protein L22e
Locus_6466_Transcript_1/5_Confidence_0.700_Length_733	K02892	RP-L23; large subunit ribosomal protein L23
Locus_575_Transcript_19/19_Confidence_0.157_Length_879	K02893	RP-L23Ae; large subunit ribosomal protein L23Ae
Locus_209_Transcript_13/24_Confidence_0.209_Length_717	K02894	RP-L23e; large subunit ribosomal protein L23e
Locus_6464_Transcript_4/8_Confidence_0.366_Length_426	K02895	RP-L24; large subunit ribosomal protein L24
Locus_472_Transcript_5/11_Confidence_0.276_Length_743	K02896	RP-L24e; large subunit ribosomal protein L24e
Locus_5028_Transcript_2/5_Confidence_0.143_Length_638	K02897	RP-L25; large subunit ribosomal protein L25
Locus_7566_Transcript_10/23_Confidence_0.135_Length_505	K02898	RP-L26e; large subunit ribosomal protein L26e
Locus_4774_Transcript_4/6_Confidence_0.429_Length_807	K02899	RP-L27; large subunit ribosomal protein L27
Locus_47189_Transcript_1/1_Confidence_1.000_Length_158	K02900	RP-L27Ae; large subunit ribosomal protein L27Ae
Locus_461_Transcript_9/18_Confidence_0.164_Length_557	K02901	RP-L27e; large subunit ribosomal protein L27e
Locus_7364_Transcript_7/7_Confidence_0.291_Length_825	K02902	RP-L28; large subunit ribosomal protein L28
Locus_921_Transcript_15/22_Confidence_0.316_Length_621	K02903	RP-L28e; large subunit ribosomal protein L28e
Locus_5331_Transcript_2/3_Confidence_0.500_Length_924	K02904	RP-L29; large subunit ribosomal protein L29
Locus_494_Transcript_7/14_Confidence_0.471_Length_419	K02905	RP-L29e; large subunit ribosomal protein L29e
Locus_8753_Transcript_1/2_Confidence_1.000_Length_313	K02906	RP-L3; large subunit ribosomal protein L3
Locus_5795_Transcript_8/11_Confidence_0.256_Length_784	K02907	RP-L30; large subunit ribosomal protein L30
Locus_9937_Transcript_1/3_Confidence_0.818_Length_319	K02908	RP-L30e; large subunit ribosomal protein L30e
Locus_963_Transcript_3/9_Confidence_0.373_Length_584	K02910	RP-L31e; large subunit ribosomal protein L31e
Locus_4958_Transcript_11/18_Confidence_0.078_Length_965	K02911	RP-L32; large subunit ribosomal protein L32
Locus_219_Transcript_6/20_Confidence_0.234_Length_607	K02912	RP-L32e; large subunit ribosomal protein L32e
Locus_40398_Transcript_2/2_Confidence_0.767_Length_328	K02913	RP-L33; large subunit ribosomal protein L33
Locus_6351_Transcript_10/11_Confidence_0.286_Length_695	K02915	RP-L34e; large subunit ribosomal protein L34e
Locus_2887_Transcript_3/3_Confidence_0.486_Length_767	K02916	RP-L35; large subunit ribosomal protein L35
Locus_38498_Transcript_7/14_Confidence_0.184_Length_408	K02917	RP-L35Ae; large subunit ribosomal protein L35Ae
Locus_5812_Transcript_14/15_Confidence_0.193_Length_496	K02918	RP-L35e; large subunit ribosomal protein L35e
Locus_6562_Transcript_1/7_Confidence_0.347_Length_769	K02919	RP-L36; large subunit ribosomal protein L36
Locus_8257_Transcript_2/2_Confidence_0.750_Length_341	K02920	RP-L36e; large subunit ribosomal protein L36e
Locus_46228_Transcript_1/1_Confidence_1.000_Length_226	K02921	RP-L37Ae; large subunit ribosomal protein L37Ae
Locus_1336_Transcript_7/9_Confidence_0.275_Length_530	K02922	RP-L37e; large subunit ribosomal protein L37e
Locus_654_Transcript_10/10_Confidence_0.312_Length_469	K02923	RP-L38e; large subunit ribosomal protein L38e
Locus_44061_Transcript_1/1_Confidence_1.000_Length_320	K02925	RP-L3e; large subunit ribosomal protein L3e
Locus_6505_Transcript_8/13_Confidence_0.274_Length_1032	K02926	RP-L4; large subunit ribosomal protein L4
Locus_38489_Transcript_14/17_Confidence_0.172_Length_468	K02927	RP-L40e; large subunit ribosomal protein L40e
Locus_908_Transcript_23/25_Confidence_0.130_Length_631	K02929	RP-L44e; large subunit ribosomal protein L44e
Locus_6771_Transcript_5/6_Confidence_0.371_Length_824	K02931	RP-L5; large subunit ribosomal protein L5
Locus_1716_Transcript_58/70_Confidence_0.102_Length_986	K02932	RP-L5e; large subunit ribosomal protein L5e
Locus_9308_Transcript_3/3_Confidence_0.267_Length_373	K02933	RP-L6; large subunit ribosomal protein L6
Locus_806_Transcript_17/20_Confidence_0.135_Length_687	K02934	RP-L6e; large subunit ribosomal protein L6e
Locus_8341_Transcript_9/10_Confidence_0.064_Length_792	K02935	RP-L7; large subunit ribosomal protein L7/L12
Locus_365_Transcript_27/65_Confidence_0.079_Length_934	K02936	RP-L7Ae; large subunit ribosomal protein L7Ae
Locus_506_Transcript_17/23_Confidence_0.193_Length_855	K02937	RP-L7e; large subunit ribosomal protein L7e
Locus_713_Transcript_55/61_Confidence_0.099_Length_1100	K02938	RP-L8e; large subunit ribosomal protein L8e
Locus_5175_Transcript_6/6_Confidence_0.206_Length_657	K02939	RP-L9; large subunit ribosomal protein L9
Locus_2466_Transcript_15/15_Confidence_0.146_Length_1083	K02940	RP-L9e; large subunit ribosomal protein L9e
Locus_121_Transcript_38/44_Confidence_0.115_Length_1093	K02941	RP-LP0; large subunit ribosomal protein LP0
Locus_45570_Transcript_1/1_Confidence_1.000_Length_324	K02942	RP-LP1; large subunit ribosomal protein LP1
Locus_415_Transcript_16/16_Confidence_0.209_Length_511	K02943	RP-LP2; large subunit ribosomal protein LP2
Locus_7024_Transcript_3/3_Confidence_0.806_Length_553	K02945	RP-S1; small subunit ribosomal protein S1
Locus_4879_Transcript_8/8_Confidence_0.210_Length_844	K02946	RP-S10; small subunit ribosomal protein S10
Locus_40959_Transcript_6/8_Confidence_0.153_Length_669	K02947	RP-S10e; small subunit ribosomal protein S10e
Locus_2729_Transcript_7/8_Confidence_0.633_Length_876	K02948	RP-S11; small subunit ribosomal protein S11
Locus_351_Transcript_41/44_Confidence_0.133_Length_971	K02949	RP-S11e; small subunit ribosomal protein S11e
Locus_16253_Transcript_2/2_Confidence_0.811_Length_411	K02950	RP-S12; small subunit ribosomal protein S12
Locus_9646_Transcript_6/8_Confidence_0.435_Length_681	K02951	RP-S12e; small subunit ribosomal protein S12e
Locus_3656_Transcript_1/5_Confidence_0.338_Length_715	K02952	RP-S13; small subunit ribosomal protein S13
Locus_813_Transcript_28/35_Confidence_0.114_Length_941	K02953	RP-S13e; small subunit ribosomal protein S13e
Locus_19905_Transcript_2/2_Confidence_0.111_Length_166	K02954	RP-S14; small subunit ribosomal protein S14
Locus_578_Transcript_29/38_Confidence_0.051_Length_731	K02955	RP-S14e; small subunit ribosomal protein S14e
Locus_9826_Transcript_4/7_Confidence_0.430_Length_851	K02957	RP-S15Ae; small subunit ribosomal protein S15Ae
Locus_246_Transcript_66/93_Confidence_0.101_Length_1077	K02958	RP-S15e; small subunit ribosomal protein S15e
Locus_5334_Transcript_7/13_Confidence_0.261_Length_952	K02959	RP-S16; small subunit ribosomal protein S16
Locus_363_Transcript_18/33_Confidence_0.206_Length_880	K02960	RP-S16e; small subunit ribosomal protein S16e
Locus_2235_Transcript_11/11_Confidence_0.147_Length_601	K02961	RP-S17; small subunit ribosomal protein S17
Locus_993_Transcript_7/20_Confidence_0.206_Length_836	K02962	RP-S17e; small subunit ribosomal protein S17e
Locus_358_Transcript_16/21_Confidence_0.141_Length_568	K02964	RP-S18e; small subunit ribosomal protein S18e
Locus_38510_Transcript_16/21_Confidence_0.209_Length_756	K02966	RP-S19e; small subunit ribosomal protein S19e
Locus_4382_Transcript_8/10_Confidence_0.052_Length_742	K02968	RP-S20; small subunit ribosomal protein S20
Locus_770_Transcript_25/26_Confidence_0.196_Length_580	K02969	RP-S20e; small subunit ribosomal protein S20e
Locus_1544_Transcript_18/19_Confidence_0.143_Length_579	K02971	RP-S21e; small subunit ribosomal protein S21e
Locus_261_Transcript_8/11_Confidence_0.263_Length_763	K02973	RP-S23e; small subunit ribosomal protein S23e
Locus_802_Transcript_24/27_Confidence_0.154_Length_620	K02974	RP-S24e; small subunit ribosomal protein S24e
Locus_798_Transcript_8/18_Confidence_0.181_Length_497	K02975	RP-S25e; small subunit ribosomal protein S25e
Locus_537_Transcript_12/18_Confidence_0.190_Length_413	K02977	RP-S27Ae; small subunit ribosomal protein S27Ae
Locus_45814_Transcript_1/1_Confidence_1.000_Length_188	K02978	RP-S27e; small subunit ribosomal protein S27e
Locus_42018_Transcript_1/2_Confidence_0.733_Length_258	K02979	RP-S28e; small subunit ribosomal protein S28e
Locus_9212_Transcript_4/9_Confidence_0.331_Length_382	K02980	RP-S29e; small subunit ribosomal protein S29e
Locus_589_Transcript_14/15_Confidence_0.209_Length_609	K02981	RP-S2e; small subunit ribosomal protein S2e
Locus_21515_Transcript_3/5_Confidence_0.778_Length_325	K02982	RP-S3; small subunit ribosomal protein S3
Locus_43061_Transcript_1/1_Confidence_1.000_Length_302	K02983	RP-S30e; small subunit ribosomal protein S30e
Locus_45386_Transcript_1/1_Confidence_1.000_Length_219	K02984	RP-S3Ae; small subunit ribosomal protein S3Ae
Locus_43900_Transcript_1/1_Confidence_1.000_Length_350	K02985	RP-S3e; small subunit ribosomal protein S3e
Locus_25433_Transcript_1/3_Confidence_0.938_Length_193	K02986	RP-S4; small subunit ribosomal protein S4
Locus_263_Transcript_46/49_Confidence_0.133_Length_628	K02987	RP-S4e; small subunit ribosomal protein S4e
Locus_6435_Transcript_11/12_Confidence_0.049_Length_1554	K02988	RP-S5; small subunit ribosomal protein S5
Locus_3839_Transcript_34/36_Confidence_0.236_Length_819	K02989	RP-S5e; small subunit ribosomal protein S5e
Locus_3830_Transcript_6/10_Confidence_0.141_Length_749	K02990	RP-S6; small subunit ribosomal protein S6
Locus_7483_Transcript_3/3_Confidence_0.800_Length_303	K02991	RP-S6e; small subunit ribosomal protein S6e
Locus_23493_Transcript_2/3_Confidence_0.826_Length_487	K02992	RP-S7; small subunit ribosomal protein S7
Locus_1507_Transcript_15/21_Confidence_0.185_Length_809	K02993	RP-S7e; small subunit ribosomal protein S7e
Locus_43893_Transcript_1/1_Confidence_1.000_Length_460	K02995	RP-S8e; small subunit ribosomal protein S8e
Locus_4862_Transcript_2/4_Confidence_0.800_Length_940	K02996	RP-S9; small subunit ribosomal protein S9
Locus_4463_Transcript_6/18_Confidence_0.087_Length_727	K02997	RP-S9e; small subunit ribosomal protein S9e
Locus_98_Transcript_53/57_Confidence_0.099_Length_1278	K02998	RP-SAe; small subunit ribosomal protein SAe
Locus_3951_Transcript_2/4_Confidence_0.194_Length_1181	K02999	RPA1; DNA-directed RNA polymerase I subunit RPA1 [EC:2.7.7.6]
Locus_11113_Transcript_3/3_Confidence_0.000_Length_497	K03000	RPA12; DNA-directed RNA polymerase I subunit RPA12
Locus_34545_Transcript_1/3_Confidence_1.000_Length_145	K03002	RPA2; DNA-directed RNA polymerase I subunit RPA2 [EC:2.7.7.6]
Locus_6626_Transcript_1/4_Confidence_0.828_Length_684	K03005	RPA49; DNA-directed RNA polymerase I subunit RPA49
Locus_6330_Transcript_3/6_Confidence_0.111_Length_676	K03006	RPB1; DNA-directed RNA polymerase II subunit RPB1 [EC:2.7.7.6]
Locus_4587_Transcript_2/9_Confidence_0.525_Length_802	K03007	RPB10; DNA-directed RNA polymerases I, II, and III subunit RPABC5
Locus_359_Transcript_12/17_Confidence_0.181_Length_800	K03008	RPB11; DNA-directed RNA polymerase II subunit RPB11
Locus_3912_Transcript_7/7_Confidence_0.038_Length_475	K03009	RPB12; DNA-directed RNA polymerases I, II, and III subunit RPABC4
Locus_37252_Transcript_1/2_Confidence_1.000_Length_161	K03010	RPB2; DNA-directed RNA polymerase II subunit RPB2 [EC:2.7.7.6]
Locus_982_Transcript_20/20_Confidence_0.166_Length_1531	K03011	RPB3; DNA-directed RNA polymerase II subunit RPB3
Locus_3844_Transcript_13/14_Confidence_0.126_Length_694	K03012	RPB4; DNA-directed RNA polymerase II subunit RPB4
Locus_765_Transcript_1/7_Confidence_0.541_Length_1152	K03013	RPB5; DNA-directed RNA polymerases I, II, and III subunit RPABC1
Locus_1439_Transcript_22/28_Confidence_0.081_Length_789	K03014	RPB6; DNA-directed RNA polymerases I, II, and III subunit RPABC2
Locus_5041_Transcript_8/23_Confidence_0.252_Length_1175	K03015	RPB7; DNA-directed RNA polymerase II subunit RPB7
Locus_8797_Transcript_3/6_Confidence_0.420_Length_719	K03016	RPB8; DNA-directed RNA polymerases I, II, and III subunit RPABC3
Locus_2072_Transcript_5/9_Confidence_0.386_Length_733	K03017	RPB9; DNA-directed RNA polymerase II subunit RPB9
Locus_6000_Transcript_3/4_Confidence_0.095_Length_1159	K03018	RPC1; DNA-directed RNA polymerase III subunit RPC1 [EC:2.7.7.6]
Locus_9070_Transcript_3/4_Confidence_0.432_Length_560	K03019	RPC11; DNA-directed RNA polymerase III subunit RPC10
Locus_7982_Transcript_11/13_Confidence_0.271_Length_606	K03020	RPC19; DNA-directed RNA polymerases I and III subunit RPAC2
Locus_9417_Transcript_4/5_Confidence_0.636_Length_464	K03021	RPC2; DNA-directed RNA polymerase III subunit RPC2 [EC:2.7.7.6]
Locus_32299_Transcript_1/2_Confidence_1.000_Length_138	K03022	RPC25; DNA-directed RNA polymerase III subunit RPC8
Locus_39676_Transcript_1/1_Confidence_0.000_Length_324	K03023	RPC82; DNA-directed RNA polymerase III subunit RPC3
Locus_8463_Transcript_3/5_Confidence_0.696_Length_851	K03024	RPC31; DNA-directed RNA polymerase III subunit RPC7
Locus_34126_Transcript_1/3_Confidence_0.950_Length_373	K03025	RPC34; DNA-directed RNA polymerase III subunit RPC6
Locus_7411_Transcript_5/5_Confidence_0.268_Length_647	K03026	RPC53; DNA-directed RNA polymerase III subunit RPC4
Locus_7167_Transcript_4/7_Confidence_0.333_Length_661	K03027	RPC40; DNA-directed RNA polymerases I and III subunit RPAC1
Locus_6828_Transcript_1/2_Confidence_0.833_Length_293	K03028	PSMD2; 26S proteasome regulatory subunit N1
Locus_8545_Transcript_5/10_Confidence_0.192_Length_735	K03029	PSMD4; 26S proteasome regulatory subunit N10
Locus_30798_Transcript_1/2_Confidence_0.833_Length_284	K03030	PSMD14; 26S proteasome regulatory subunit N11
Locus_5211_Transcript_13/13_Confidence_0.196_Length_1079	K03031	PSMD8; 26S proteasome regulatory subunit N12
Locus_1093_Transcript_12/15_Confidence_0.056_Length_1926	K03032	PSMD1; 26S proteasome regulatory subunit N2
Locus_40544_Transcript_1/1_Confidence_0.000_Length_116	K03033	PSMD3; 26S proteasome regulatory subunit N3
Locus_878_Transcript_12/15_Confidence_0.274_Length_1631	K03035	PSMD12; 26S proteasome regulatory subunit N5
Locus_5729_Transcript_16/17_Confidence_0.171_Length_1064	K03036	PSMD11; 26S proteasome regulatory subunit N6
Locus_3574_Transcript_9/19_Confidence_0.149_Length_764	K03037	PSMD6; 26S proteasome regulatory subunit N7
Locus_1908_Transcript_7/9_Confidence_0.374_Length_1308	K03038	PSMD7; 26S proteasome regulatory subunit N8
Locus_4308_Transcript_11/14_Confidence_0.246_Length_1645	K03039	PSMD13; 26S proteasome regulatory subunit N9
Locus_2281_Transcript_26/28_Confidence_0.091_Length_1560	K03061	PSMC2; 26S proteasome regulatory subunit T1
Locus_3548_Transcript_11/24_Confidence_0.257_Length_1744	K03062	PSMC1; 26S proteasome regulatory subunit T2
Locus_3446_Transcript_32/34_Confidence_0.103_Length_1608	K03063	PSMC4; 26S proteasome regulatory subunit T3
Locus_1172_Transcript_32/53_Confidence_0.076_Length_1314	K03064	PSMC6; 26S proteasome regulatory subunit T4
Locus_7438_Transcript_5/8_Confidence_0.064_Length_1096	K03065	PSMC3; 26S proteasome regulatory subunit T5
Locus_5947_Transcript_6/12_Confidence_0.107_Length_859	K03066	PSMC5; 26S proteasome regulatory subunit T6
Locus_9810_Transcript_2/4_Confidence_0.774_Length_678	K03070	secA; preprotein translocase subunit SecA
Locus_9510_Transcript_9/16_Confidence_0.228_Length_861	K03083	GSK3B; glycogen synthase kinase 3 beta [EC:2.7.11.26]
Locus_7987_Transcript_7/7_Confidence_0.156_Length_795	K03094	SKP1; S-phase kinase-associated protein 1
Locus_9546_Transcript_3/4_Confidence_0.833_Length_814	K03097	CSNK2A; casein kinase II subunit alpha [EC:2.7.11.1]
Locus_4647_Transcript_4/5_Confidence_0.567_Length_1075	K03100	lepB; signal peptidase I [EC:3.4.21.89]
Locus_5541_Transcript_4/7_Confidence_0.194_Length_849	K03103	MINPP1; multiple inositol-polyphosphate phosphatase [EC:3.1.3.62]
Locus_3377_Transcript_2/4_Confidence_0.656_Length_863	K03104	SRP14; signal recognition particle subunit SRP14
Locus_7944_Transcript_7/10_Confidence_0.221_Length_832	K03105	SRP19; signal recognition particle subunit SRP19
Locus_293_Transcript_13/14_Confidence_0.296_Length_970	K03106	SRP54; signal recognition particle subunit SRP54
Locus_5085_Transcript_6/9_Confidence_0.358_Length_950	K03107	SRP68; signal recognition particle subunit SRP68
Locus_4720_Transcript_6/9_Confidence_0.134_Length_1363	K03108	SRP72; signal recognition particle subunit SRP72
Locus_5864_Transcript_3/6_Confidence_0.339_Length_683	K03109	SRP9; signal recognition particle subunit SRP9
Locus_13544_Transcript_6/6_Confidence_0.038_Length_794	K03110	ftsY; fused signal recognition particle receptor
Locus_1008_Transcript_3/11_Confidence_0.048_Length_805	K03111	ssb; single-strand DNA-binding protein
Locus_968_Transcript_15/16_Confidence_0.308_Length_1070	K03113	EIF1; translation initiation factor 1
Locus_8035_Transcript_5/6_Confidence_0.288_Length_1006	K03115	CSNK2B; casein kinase II subunit beta
Locus_3621_Transcript_6/9_Confidence_0.181_Length_826	K03116	tatA; sec-independent protein translocase protein TatA
Locus_4243_Transcript_8/9_Confidence_0.313_Length_808	K03118	tatC; sec-independent protein translocase protein TatC
Locus_3484_Transcript_7/16_Confidence_0.083_Length_762	K03120	TBP; transcription initiation factor TFIID TATA-box-binding protein
Locus_3036_Transcript_11/18_Confidence_0.068_Length_1376	K03122	TFIIA1; transcription initiation factor TFIIA large subunit
Locus_4266_Transcript_6/7_Confidence_0.083_Length_679	K03123	TFIIA2; transcription initiation factor TFIIA small subunit
Locus_8371_Transcript_3/3_Confidence_0.929_Length_519	K03124	TFIIB; transcription initiation factor TFIIB
Locus_8173_Transcript_1/4_Confidence_0.850_Length_588	K03125	TAF1; transcription initiation factor TFIID subunit 1
Locus_9190_Transcript_3/8_Confidence_0.182_Length_811	K03126	TAF12; transcription initiation factor TFIID subunit 12
Locus_34002_Transcript_1/2_Confidence_0.944_Length_215	K03127	TAF13; transcription initiation factor TFIID subunit 13
Locus_4948_Transcript_5/6_Confidence_0.462_Length_1102	K03128	TAF2; transcription initiation factor TFIID subunit 2
Locus_7677_Transcript_4/5_Confidence_0.200_Length_424	K03129	TAF4; transcription initiation factor TFIID subunit 4
Locus_22003_Transcript_2/3_Confidence_0.100_Length_347	K03130	TAF5; transcription initiation factor TFIID subunit 5
Locus_8084_Transcript_5/9_Confidence_0.257_Length_704	K03131	TAF6; transcription initiation factor TFIID subunit 6
Locus_11279_Transcript_6/8_Confidence_0.333_Length_899	K03132	TAF7; transcription initiation factor TFIID subunit 7
Locus_10977_Transcript_11/16_Confidence_0.400_Length_891	K03133	TAF9B; transcription initiation factor TFIID subunit 9B
Locus_4899_Transcript_3/7_Confidence_0.213_Length_778	K03134	TAF10; transcription initiation factor TFIID subunit 10
Locus_6872_Transcript_17/17_Confidence_0.132_Length_945	K03135	TAF11; transcription initiation factor TFIID subunit 11
Locus_3374_Transcript_3/9_Confidence_0.441_Length_1081	K03136	TFIIE1; transcription initiation factor TFIIE subunit alpha
Locus_3044_Transcript_7/11_Confidence_0.348_Length_1040	K03137	TFIIE2; transcription initiation factor TFIIE subunit beta
Locus_5091_Transcript_1/5_Confidence_0.442_Length_480	K03138	TFIIF1; transcription initiation factor TFIIF subunit alpha
Locus_6836_Transcript_4/8_Confidence_0.492_Length_792	K03139	TFIIF2; transcription initiation factor TFIIF subunit beta [EC:3.6.4.12]
Locus_8243_Transcript_1/1_Confidence_0.833_Length_165	K03141	TFIIH1; transcription initiation factor TFIIH subunit 1
Locus_47159_Transcript_1/1_Confidence_1.000_Length_104	K03142	TFIIH2; transcription initiation factor TFIIH subunit 2
Locus_18082_Transcript_3/4_Confidence_0.750_Length_578	K03143	TFIIH3; transcription initiation factor TFIIH subunit 3
Locus_5828_Transcript_7/7_Confidence_0.607_Length_931	K03144	TFIIH4; transcription initiation factor TFIIH subunit 4
Locus_2938_Transcript_7/10_Confidence_0.055_Length_1601	K03147	thiC; thiamine biosynthesis protein ThiC
Locus_21707_Transcript_1/3_Confidence_0.950_Length_396	K03165	TOP3; DNA topoisomerase III [EC:5.99.1.2]
Locus_7037_Transcript_6/8_Confidence_0.028_Length_882	K03178	UBE1; ubiquitin-activating enzyme E1 [EC:6.3.2.19]
Locus_41288_Transcript_1/1_Confidence_0.917_Length_322	K03183	ubiE; ubiquinone/menaquinone biosynthesis methyltransferase [EC:2.1.1.163 2.1.1.201]
Locus_35185_Transcript_1/2_Confidence_1.000_Length_169	K03217	yidC; YidC/Oxa1 family membrane protein insertase
Locus_916_Transcript_29/78_Confidence_0.147_Length_1714	K03231	EEF1A; elongation factor 1-alpha
Locus_466_Transcript_33/36_Confidence_0.130_Length_1296	K03233	EEF1G; elongation factor 1-gamma
Locus_8343_Transcript_5/8_Confidence_0.091_Length_930	K03234	EEF2; elongation factor 2
Locus_788_Transcript_14/17_Confidence_0.135_Length_809	K03236	EIF1A; translation initiation factor 1A
Locus_368_Transcript_15/20_Confidence_0.108_Length_1476	K03237	EIF2S1; translation initiation factor 2 subunit 1
Locus_3248_Transcript_10/25_Confidence_0.309_Length_1282	K03238	EIF2S2; translation initiation factor 2 subunit 2
Locus_5452_Transcript_3/4_Confidence_0.487_Length_884	K03239	EIF2B1; translation initiation factor eIF-2B subunit alpha
Locus_4649_Transcript_4/4_Confidence_0.205_Length_666	K03240	EIF2B5; translation initiation factor eIF-2B subunit epsilon
Locus_25865_Transcript_1/1_Confidence_0.000_Length_209	K03241	EIF2B3; translation initiation factor eIF-2B subunit gamma
Locus_5555_Transcript_8/18_Confidence_0.224_Length_1388	K03242	EIF2S3; translation initiation factor 2 subunit 3
Locus_4065_Transcript_12/12_Confidence_0.255_Length_916	K03243	EIF5B; translation initiation factor 5B
Locus_2080_Transcript_7/21_Confidence_0.096_Length_736	K03245	EIF3J; translation initiation factor 3 subunit J
Locus_4177_Transcript_8/11_Confidence_0.535_Length_688	K03246	EIF3I; translation initiation factor 3 subunit I
Locus_88_Transcript_5/6_Confidence_0.765_Length_1081	K03247	EIF3H; translation initiation factor 3 subunit H
Locus_2945_Transcript_8/8_Confidence_0.290_Length_1252	K03248	EIF3G; translation initiation factor 3 subunit G
Locus_7246_Transcript_1/2_Confidence_1.000_Length_493	K03249	EIF3F; translation initiation factor 3 subunit F
Locus_1746_Transcript_9/13_Confidence_0.164_Length_826	K03250	EIF3E; translation initiation factor 3 subunit E
Locus_9415_Transcript_11/12_Confidence_0.086_Length_1298	K03251	EIF3D; translation initiation factor 3 subunit D
Locus_8066_Transcript_1/7_Confidence_0.653_Length_1019	K03252	EIF3C; translation initiation factor 3 subunit C
Locus_20560_Transcript_1/5_Confidence_0.667_Length_227	K03253	EIF3B; translation initiation factor 3 subunit B
Locus_40_Transcript_22/25_Confidence_0.221_Length_1788	K03254	EIF3A; translation initiation factor 3 subunit A
Locus_585_Transcript_24/29_Confidence_0.054_Length_1730	K03257	EIF4A; translation initiation factor 4A
Locus_6309_Transcript_6/7_Confidence_0.439_Length_990	K03259	EIF4E; translation initiation factor 4E
Locus_889_Transcript_18/29_Confidence_0.216_Length_1613	K03260	EIF4G; translation initiation factor 4G
Locus_730_Transcript_24/33_Confidence_0.107_Length_2069	K03262	EIF5; translation initiation factor 5
Locus_915_Transcript_9/13_Confidence_0.093_Length_1122	K03264	EIF6; translation initiation factor 6
Locus_8296_Transcript_1/2_Confidence_1.000_Length_830	K03265	ETF1; peptide chain release factor subunit 1
Locus_1344_Transcript_9/19_Confidence_0.246_Length_2102	K03267	ERF3; peptide chain release factor subunit 3
Locus_93_Transcript_25/36_Confidence_0.199_Length_2380	K03283	HSPA1_8; heat shock 70kDa protein 1/8
Locus_774_Transcript_19/20_Confidence_0.163_Length_1546	K03347	CUL1; cullin 1
Locus_8670_Transcript_1/5_Confidence_0.562_Length_582	K03348	APC1; anaphase-promoting complex subunit 1
Locus_29246_Transcript_1/1_Confidence_0.000_Length_111	K03349	APC2; anaphase-promoting complex subunit 2
Locus_9785_Transcript_2/4_Confidence_0.305_Length_737	K03350	APC3; anaphase-promoting complex subunit 3
Locus_40001_Transcript_1/1_Confidence_0.000_Length_125	K03352	APC5; anaphase-promoting complex subunit 5
Locus_42794_Transcript_1/1_Confidence_0.000_Length_147	K03353	APC6; anaphase-promoting complex subunit 6
Locus_7554_Transcript_4/5_Confidence_0.507_Length_533	K03354	APC7; anaphase-promoting complex subunit 7
Locus_18033_Transcript_1/2_Confidence_1.000_Length_226	K03357	APC10; anaphase-promoting complex subunit 10
Locus_37512_Transcript_1/3_Confidence_1.000_Length_225	K03358	APC11; anaphase-promoting complex subunit 11
Locus_40218_Transcript_1/2_Confidence_0.286_Length_186	K03363	CDC20; cell division cycle 20, cofactor of APC complex
Locus_9670_Transcript_1/1_Confidence_0.974_Length_1140	K03364	CDH1; cell division cycle 20-like protein 1, cofactor of APC complex
Locus_42651_Transcript_1/1_Confidence_0.000_Length_128	K03403	chlH; magnesium chelatase subunit H [EC:6.6.1.1]
Locus_46837_Transcript_1/1_Confidence_1.000_Length_160	K03404	chlD; magnesium chelatase subunit D [EC:6.6.1.1]
Locus_8074_Transcript_5/6_Confidence_0.472_Length_779	K03405	chlI; magnesium chelatase subunit I [EC:6.6.1.1]
Locus_8349_Transcript_1/2_Confidence_0.944_Length_416	K03426	E3.6.1.22; NAD+ diphosphatase [EC:3.6.1.22]
Locus_7275_Transcript_2/6_Confidence_0.355_Length_748	K03428	E2.1.1.11; magnesium-protoporphyrin O-methyltransferase [EC:2.1.1.11]
Locus_29643_Transcript_4/4_Confidence_0.000_Length_274	K03434	PIGL; N-acetylglucosaminylphosphatidylinositol deacetylase [EC:3.5.1.89]
Locus_24730_Transcript_1/2_Confidence_1.000_Length_393	K03456	PPP2R1; serine/threonine-protein phosphatase 2A regulatory subunit A
Locus_9805_Transcript_1/1_Confidence_0.000_Length_578	K03504	POLD3; DNA polymerase delta subunit 3
Locus_2771_Transcript_5/14_Confidence_0.366_Length_764	K03505	POLD4; DNA polymerase delta subunit 4
Locus_3250_Transcript_7/16_Confidence_0.039_Length_928	K03509	POLH; DNA polymerase eta [EC:2.7.7.7]
Locus_11448_Transcript_4/4_Confidence_0.565_Length_803	K03514	POLS; DNA polymerase sigma [EC:2.7.7.7]
Locus_36278_Transcript_1/1_Confidence_0.500_Length_116	K03517	nadA; quinolinate synthase [EC:2.5.1.72]
Locus_5796_Transcript_9/9_Confidence_0.017_Length_750	K03526	E1.17.7.1; (E)-4-hydroxy-3-methylbut-2-enyl-diphosphate synthase [EC:1.17.7.1]
Locus_2999_Transcript_4/4_Confidence_0.560_Length_1335	K03527	E1.17.1.2; 4-hydroxy-3-methylbut-2-enyl diphosphate reductase [EC:1.17.1.2]
Locus_8965_Transcript_4/6_Confidence_0.177_Length_657	K03531	ftsZ; cell division protein FtsZ
Locus_7872_Transcript_3/3_Confidence_0.900_Length_549	K03537	POP5; ribonuclease P/MRP protein subunit POP5 [EC:3.1.26.5]
Locus_27118_Transcript_3/4_Confidence_0.526_Length_296	K03538	POP4; ribonuclease P protein subunit POP4 [EC:3.1.26.5]
Locus_649_Transcript_10/37_Confidence_0.105_Length_644	K03541	psbR; photosystem II 10kDa protein
Locus_9324_Transcript_15/19_Confidence_0.129_Length_986	K03542	psbS; photosystem II 22kDa protein
Locus_5913_Transcript_3/9_Confidence_0.628_Length_763	K03544	clpX; ATP-dependent Clp protease ATP-binding subunit ClpX
Locus_38843_Transcript_1/1_Confidence_0.833_Length_152	K03553	recA; recombination protein RecA
Locus_39434_Transcript_1/1_Confidence_0.875_Length_116	K03596	lepA; GTP-binding protein LepA
Locus_6632_Transcript_5/6_Confidence_0.391_Length_816	K03635	MOCS2; molybdopterin synthase catalytic subunit [EC:2.-.-.-]
Locus_25086_Transcript_1/1_Confidence_0.000_Length_221	K03639	MOCS1; molybdenum cofactor biosynthesis protein
Locus_6908_Transcript_5/5_Confidence_0.280_Length_788	K03644	lipA; lipoic acid synthetase [EC:2.8.1.8]
Locus_30670_Transcript_2/2_Confidence_0.000_Length_134	K03648	UNG; uracil-DNA glycosylase [EC:3.2.2.27]
Locus_5193_Transcript_5/7_Confidence_0.065_Length_563	K03655	recG; ATP-dependent DNA helicase RecG [EC:3.6.4.12]
Locus_24752_Transcript_2/3_Confidence_0.750_Length_468	K03660	OGG1; N-glycosylase/DNA lyase [EC:3.2.2.- 4.2.99.18]
Locus_6979_Transcript_5/7_Confidence_0.043_Length_700	K03661	ATPeV0B; V-type H+-transporting ATPase 21kDa proteolipid subunit
Locus_7707_Transcript_1/1_Confidence_0.000_Length_133	K03678	RRP45; exosome complex component RRP45
Locus_4192_Transcript_2/6_Confidence_0.517_Length_687	K03679	RRP4; exosome complex component RRP4
Locus_5485_Transcript_2/2_Confidence_0.625_Length_465	K03680	EIF2B4; translation initiation factor eIF-2B subunit delta
Locus_28702_Transcript_3/5_Confidence_0.347_Length_429	K03681	RRP40; exosome complex component RRP40
Locus_5326_Transcript_6/11_Confidence_0.144_Length_1080	K03691	POFUT; peptide-O-fucosyltransferase [EC:2.4.1.221]
Locus_8483_Transcript_3/6_Confidence_0.235_Length_934	K03714	E2.4.2.38; glycoprotein 2-beta-D-xylosyltransferase [EC:2.4.2.38]
Locus_9885_Transcript_4/5_Confidence_0.263_Length_479	K03715	E2.4.1.46; 1,2-diacylglycerol 3-beta-galactosyltransferase [EC:2.4.1.46]
Locus_9690_Transcript_2/2_Confidence_0.167_Length_473	K03754	EIF2B2; translation initiation factor eIF-2B subunit beta
Locus_4339_Transcript_1/4_Confidence_0.492_Length_568	K03781	katE; catalase [EC:1.11.1.6]
Locus_4263_Transcript_6/7_Confidence_0.116_Length_636	K03787	surE; 5'-nucleotidase [EC:3.1.3.5]
Locus_8104_Transcript_9/9_Confidence_0.064_Length_609	K03801	lipB; lipoyl(octanoyl) transferase [EC:2.3.1.181]
Locus_5667_Transcript_4/4_Confidence_0.656_Length_649	K03841	FBP; fructose-1,6-bisphosphatase I [EC:3.1.3.11]
Locus_34226_Transcript_1/1_Confidence_0.000_Length_111	K03842	ALG1; beta-1,4-mannosyltransferase [EC:2.4.1.142]
Locus_16934_Transcript_3/3_Confidence_0.688_Length_506	K03843	ALG2; alpha-1,3/alpha-1,6-mannosyltransferase [EC:2.4.1.132 2.4.1.257]
Locus_23300_Transcript_1/4_Confidence_0.933_Length_538	K03844	ALG11; alpha-1,2-mannosyltransferase [EC:2.4.1.131]
Locus_9782_Transcript_4/7_Confidence_0.052_Length_683	K03845	ALG3; alpha-1,3-mannosyltransferase [EC:2.4.1.258]
Locus_2803_Transcript_5/9_Confidence_0.262_Length_920	K03846	ALG9; alpha-1,2-mannosyltransferase [EC:2.4.1.259 2.4.1.261]
Locus_29692_Transcript_2/2_Confidence_0.000_Length_256	K03847	ALG12; alpha-1,6-mannosyltransferase [EC:2.4.1.260]
Locus_21352_Transcript_1/1_Confidence_0.000_Length_181	K03848	ALG6; alpha-1,3-glucosyltransferase [EC:2.4.1.267]
Locus_7498_Transcript_1/4_Confidence_0.900_Length_371	K03849	ALG8; alpha-1,3-glucosyltransferase [EC:2.4.1.265]
Locus_38762_Transcript_1/2_Confidence_0.800_Length_176	K03850	ALG10; alpha-1,2-glucosyltransferase [EC:2.4.1.256]
Locus_4429_Transcript_5/14_Confidence_0.111_Length_1149	K03857	PIGA; phosphatidylinositol glycan, class A [EC:2.4.1.198]
Locus_1912_Transcript_4/6_Confidence_0.442_Length_1441	K03859	PIGC; phosphatidylinositol glycan, class C
Locus_20291_Transcript_3/3_Confidence_0.385_Length_607	K03860	PIGQ; phosphatidylinositol glycan, class Q
Locus_1887_Transcript_13/17_Confidence_0.114_Length_818	K03868	RBX1; RING-box protein 1
Locus_8081_Transcript_1/2_Confidence_1.000_Length_180	K03869	CUL3; cullin 3
Locus_4380_Transcript_7/8_Confidence_0.473_Length_855	K03872	TCEB1; transcription elongation factor B, polypeptide 1
Locus_6174_Transcript_8/8_Confidence_0.012_Length_1088	K03875	SKP2; F-box and leucine-rich repeat protein 1 (S-phase kinase-associated protein 2)
Locus_38278_Transcript_1/1_Confidence_0.000_Length_122	K03881	ND4; NADH-ubiquinone oxidoreductase chain 4 [EC:1.6.5.3]
Locus_13596_Transcript_1/1_Confidence_0.000_Length_127	K03883	ND5; NADH-ubiquinone oxidoreductase chain 5 [EC:1.6.5.3]
Locus_8473_Transcript_6/8_Confidence_0.215_Length_907	K03921	DESA1; acyl-[acyl-carrier-protein] desaturase [EC:1.14.19.2]
Locus_7249_Transcript_1/5_Confidence_0.581_Length_689	K03934	NDUFS1; NADH dehydrogenase (ubiquinone) Fe-S protein 1 [EC:1.6.5.3 1.6.99.3]
Locus_30607_Transcript_2/2_Confidence_0.800_Length_232	K03935	NDUFS2; NADH dehydrogenase (ubiquinone) Fe-S protein 2 [EC:1.6.5.3 1.6.99.3]
Locus_3854_Transcript_5/16_Confidence_0.323_Length_743	K03938	NDUFS5; NADH dehydrogenase (ubiquinone) Fe-S protein 5
Locus_2130_Transcript_7/14_Confidence_0.152_Length_744	K03939	NDUFS6; NADH dehydrogenase (ubiquinone) Fe-S protein 6
Locus_1072_Transcript_9/19_Confidence_0.331_Length_1104	K03940	NDUFS7; NADH dehydrogenase (ubiquinone) Fe-S protein 7 [EC:1.6.5.3 1.6.99.3]
Locus_3638_Transcript_8/13_Confidence_0.062_Length_887	K03941	NDUFS8; NADH dehydrogenase (ubiquinone) Fe-S protein 8 [EC:1.6.5.3 1.6.99.3]
Locus_669_Transcript_14/17_Confidence_0.148_Length_1756	K03942	NDUFV1; NADH dehydrogenase (ubiquinone) flavoprotein 1 [EC:1.6.5.3 1.6.99.3]
Locus_856_Transcript_9/19_Confidence_0.174_Length_1395	K03943	NDUFV2; NADH dehydrogenase (ubiquinone) flavoprotein 2 [EC:1.6.5.3 1.6.99.3]
Locus_787_Transcript_17/22_Confidence_0.189_Length_685	K03945	NDUFA1; NADH dehydrogenase (ubiquinone) 1 alpha subcomplex subunit 1
Locus_4352_Transcript_5/6_Confidence_0.521_Length_699	K03946	NDUFA2; NADH dehydrogenase (ubiquinone) 1 alpha subcomplex subunit 2
Locus_750_Transcript_22/25_Confidence_0.195_Length_931	K03949	NDUFA5; NADH dehydrogenase (ubiquinone) 1 alpha subcomplex subunit 5
Locus_3919_Transcript_7/7_Confidence_0.018_Length_670	K03950	NDUFA6; NADH dehydrogenase (ubiquinone) 1 alpha subcomplex subunit 6
Locus_557_Transcript_13/16_Confidence_0.257_Length_687	K03952	NDUFA8; NADH dehydrogenase (ubiquinone) 1 alpha subcomplex subunit 8
Locus_4896_Transcript_8/14_Confidence_0.182_Length_1610	K03953	NDUFA9; NADH dehydrogenase (ubiquinone) 1 alpha subcomplex subunit 9
Locus_3961_Transcript_5/12_Confidence_0.237_Length_878	K03955	NDUFAB1; NADH dehydrogenase (ubiquinone) 1 alpha/beta subcomplex 1
Locus_2777_Transcript_11/17_Confidence_0.199_Length_670	K03963	NDUFB7; NADH dehydrogenase (ubiquinone) 1 beta subcomplex subunit 7
Locus_1588_Transcript_12/22_Confidence_0.260_Length_955	K03965	NDUFB9; NADH dehydrogenase (ubiquinone) 1 beta subcomplex subunit 9
Locus_616_Transcript_15/17_Confidence_0.088_Length_624	K03966	NDUFB10; NADH dehydrogenase (ubiquinone) 1 beta subcomplex subunit 10
Locus_1267_Transcript_16/18_Confidence_0.128_Length_1486	K04035	E1.14.13.81; magnesium-protoporphyrin IX monomethyl ester (oxidative) cyclase [EC:1.14.13.81]
Locus_36037_Transcript_1/1_Confidence_0.000_Length_160	K04040	chlG; chlorophyll synthase [EC:2.5.1.62]
Locus_6180_Transcript_4/4_Confidence_0.581_Length_1110	K04043	dnaK; molecular chaperone DnaK
Locus_9934_Transcript_1/5_Confidence_0.649_Length_900	K04077	groEL; chaperonin GroEL
Locus_46326_Transcript_1/1_Confidence_1.000_Length_183	K04079	htpG; molecular chaperone HtpG
Locus_8870_Transcript_4/5_Confidence_0.611_Length_791	K04121	E4.2.3.19; ent-kaurene synthase [EC:4.2.3.19]
Locus_4750_Transcript_10/10_Confidence_0.203_Length_813	K04122	GA3; ent-kaurene oxidase [EC:1.14.13.78]
Locus_32313_Transcript_2/3_Confidence_0.917_Length_360	K04123	KAO; ent-kaurenoic acid hydroxylase [EC:1.14.13.79]
Locus_28460_Transcript_2/4_Confidence_0.963_Length_357	K04124	E1.14.11.15; gibberellin 3-beta-dioxygenase [EC:1.14.11.15]
Locus_9519_Transcript_1/3_Confidence_0.782_Length_586	K04354	PPP2R2; serine/threonine-protein phosphatase 2A regulatory subunit B
Locus_8891_Transcript_1/3_Confidence_0.721_Length_421	K04368	MAP2K1; mitogen-activated protein kinase kinase 1 [EC:2.7.12.2]
Locus_8547_Transcript_3/5_Confidence_0.106_Length_952	K04371	MAPK1_3; mitogen-activated protein kinase 1/3 [EC:2.7.11.24]
Locus_643_Transcript_24/24_Confidence_0.153_Length_1761	K04382	PPP2C; serine/threonine-protein phosphatase 2A catalytic subunit [EC:3.1.3.16]
Locus_6016_Transcript_3/8_Confidence_0.068_Length_992	K04392	RAC1; Ras-related C3 botulinum toxin substrate 1
Locus_42778_Transcript_1/1_Confidence_0.000_Length_127	K04424	ZAK; sterile alpha motif and leucine zipper containing kinase AZK [EC:2.7.11.25]
Locus_16459_Transcript_3/4_Confidence_0.091_Length_497	K04457	PPM1A; protein phosphatase 1A [EC:3.1.3.16]
Locus_9757_Transcript_2/4_Confidence_0.389_Length_1191	K04459	DUSP; dual specificity MAP kinase phosphatase [EC:3.1.3.16 3.1.3.48]
Locus_5495_Transcript_4/7_Confidence_0.549_Length_1205	K04460	PPP5C; serine/threonine-protein phosphatase 5 [EC:3.1.3.16]
Locus_9027_Transcript_1/1_Confidence_0.857_Length_125	K04482	RAD51; DNA repair protein RAD51
Locus_1055_Transcript_22/23_Confidence_0.126_Length_1287	K04487	iscS; cysteine desulfurase [EC:2.8.1.7]
Locus_8685_Transcript_1/4_Confidence_0.900_Length_419	K04498	EP300; E1A/CREB-binding protein [EC:2.3.1.48]
Locus_6054_Transcript_2/19_Confidence_0.170_Length_881	K04499	RUVBL1; RuvB-like protein 1 (pontin 52)
Locus_9363_Transcript_3/3_Confidence_0.000_Length_838	K04505	PSEN1; presenilin 1 [EC:3.4.23.-]
Locus_8085_Transcript_2/4_Confidence_0.568_Length_480	K04506	SIAH1; E3 ubiquitin-protein ligase SIAH1 [EC:6.3.2.19]
Locus_21133_Transcript_2/2_Confidence_0.902_Length_549	K04507	CACYBP; calcyclin binding protein
Locus_533_Transcript_12/20_Confidence_0.110_Length_1837	K04508	TBL1; transducin (beta)-like 1
Locus_1071_Transcript_17/20_Confidence_0.040_Length_2144	K04523	UBQLN; ubiquilin
Locus_8240_Transcript_5/7_Confidence_0.090_Length_860	K04532	APPBP1; amyloid beta precursor protein binding protein 1
Locus_1567_Transcript_6/8_Confidence_0.074_Length_1447	K04536	GNB1; guanine nucleotide-binding protein G(I)/G(S)/G(T) subunit beta-1
Locus_23509_Transcript_1/3_Confidence_0.794_Length_378	K04554	UBE2J2; ubiquitin-conjugating enzyme E2 J2 [EC:6.3.2.19]
Locus_8305_Transcript_7/8_Confidence_0.236_Length_859	K04564	SOD2; superoxide dismutase, Fe-Mn family [EC:1.15.1.1]
Locus_699_Transcript_28/32_Confidence_0.120_Length_1122	K04565	SOD1; superoxide dismutase, Cu-Zn family [EC:1.15.1.1]
Locus_9418_Transcript_2/3_Confidence_0.258_Length_541	K04567	KARS; lysyl-tRNA synthetase, class II [EC:6.1.1.6]
Locus_9106_Transcript_9/9_Confidence_0.175_Length_998	K04569	CCS; copper chaperone for superoxide dismutase
Locus_42531_Transcript_1/1_Confidence_0.000_Length_127	K04646	CLTC; clathrin heavy chain
Locus_5674_Transcript_12/12_Confidence_0.238_Length_647	K04649	HIP2; ubiquitin-conjugating enzyme (huntingtin interacting protein 2) [EC:6.3.2.19]
Locus_8019_Transcript_2/4_Confidence_0.074_Length_499	K04650	NCOR1; nuclear receptor co-repressor 1
Locus_4721_Transcript_7/8_Confidence_0.144_Length_767	K04681	RBL1; retinoblastoma-like protein 1
Locus_21454_Transcript_1/3_Confidence_0.100_Length_190	K04683	TFDP1; transcription factor Dp-1
Locus_34875_Transcript_1/1_Confidence_0.000_Length_169	K04688	RPS6KB; p70 ribosomal S6 kinase [EC:2.7.11.1]
Locus_4667_Transcript_4/7_Confidence_0.181_Length_1413	K04706	PIAS1; E3 SUMO-protein ligase PIAS1 [EC:6.3.2.-]
Locus_14786_Transcript_1/1_Confidence_0.667_Length_135	K04708	E1.1.1.102; 3-dehydrosphinganine reductase [EC:1.1.1.102]
Locus_7222_Transcript_5/8_Confidence_0.091_Length_519	K04710	CERS; ceramide synthetase [EC:2.3.1.24]
Locus_4942_Transcript_6/7_Confidence_0.564_Length_891	K04711	YDC1; dihydroceramidase [EC:3.5.1.-]
Locus_7229_Transcript_6/6_Confidence_0.298_Length_895	K04712	DEGS; sphingolipid delta-4 desaturase [EC:1.14.-.-]
Locus_7417_Transcript_4/4_Confidence_0.444_Length_641	K04713	SUR2; sphinganine C4-monooxygenase [EC:1.14.13.169]
Locus_17743_Transcript_1/1_Confidence_0.000_Length_307	K04715	E2.7.1.138; ceramide kinase [EC:2.7.1.138]
Locus_5291_Transcript_3/3_Confidence_0.450_Length_385	K04716	SGPP1; sphingosine-1-phosphate phosphatase 1 [EC:3.1.3.-]
Locus_5296_Transcript_1/1_Confidence_0.000_Length_331	K04718	SPHK; sphingosine kinase [EC:2.7.1.91]
Locus_6216_Transcript_2/3_Confidence_0.500_Length_331	K04728	ATM; ataxia telangiectasia mutated family protein [EC:2.7.11.1]
Locus_8813_Transcript_6/6_Confidence_0.357_Length_798	K04733	IRAK4; interleukin-1 receptor-associated kinase 4 [EC:2.7.11.1]
Locus_4067_Transcript_8/8_Confidence_0.417_Length_849	K04799	FEN1; flap endonuclease-1 [EC:3.-.-.-]
Locus_23900_Transcript_1/4_Confidence_0.929_Length_326	K04802	PCNA; proliferating cell nuclear antigen
Locus_5855_Transcript_3/6_Confidence_0.068_Length_973	K05019	CLNS1A; chloride channel, nucleotide-sensitive, 1A
Locus_5315_Transcript_1/5_Confidence_0.885_Length_867	K05278	FLS; flavonol synthase [EC:1.14.11.23]
Locus_5520_Transcript_7/8_Confidence_0.290_Length_1272	K05279	E2.1.1.76; flavonol 3-O-methyltransferase [EC:2.1.1.76]
Locus_459_Transcript_42/59_Confidence_0.134_Length_1708	K05280	E1.14.13.21; flavonoid 3'-monooxygenase [EC:1.14.13.21]
Locus_7405_Transcript_2/5_Confidence_0.298_Length_805	K05282	E1.14.11.12; gibberellin 20-oxidase [EC:1.14.11.12]
Locus_21147_Transcript_7/8_Confidence_0.016_Length_367	K05283	PIGW; phosphatidylinositol glycan, class W [EC:2.3.-.-]
Locus_30961_Transcript_1/2_Confidence_1.000_Length_326	K05285	PIGN; phosphatidylinositol glycan, class N [EC:2.7.-.-]
Locus_6793_Transcript_3/4_Confidence_0.045_Length_245	K05286	PIGB; phosphatidylinositol glycan, class B [EC:2.4.1.-]
Locus_10181_Transcript_4/6_Confidence_0.362_Length_614	K05287	PIGF; phosphatidylinositol glycan, class F [EC:2.7.-.-]
Locus_7488_Transcript_4/7_Confidence_0.040_Length_666	K05288	PIGO; phosphatidylinositol glycan, class O
Locus_7661_Transcript_7/7_Confidence_0.183_Length_565	K05289	GAA1; glycosylphosphatidylinositol transamidase
Locus_27328_Transcript_1/4_Confidence_0.875_Length_400	K05290	PIGK; phosphatidylinositol glycan, class K [EC:2.6.-.-]
Locus_4925_Transcript_1/5_Confidence_0.394_Length_773	K05291	PIGS; phosphatidylinositol glycan, class S
Locus_3709_Transcript_4/4_Confidence_0.593_Length_836	K05293	PIGU; phosphatidylinositol glycan, class U
Locus_70_Transcript_38/43_Confidence_0.119_Length_1509	K05298	GAPA; glyceraldehyde-3-phosphate dehydrogenase (NADP+) (phosphorylating) [EC:1.2.1.13]
Locus_7942_Transcript_2/6_Confidence_0.474_Length_632	K05305	FUK; fucokinase [EC:2.7.1.52]
Locus_3335_Transcript_5/5_Confidence_0.333_Length_284	K05309	PTGES2; microsomal prostaglandin-E synthase 2 [EC:5.3.99.3]
Locus_8187_Transcript_11/12_Confidence_0.361_Length_722	K05310	GPI7; ethanolaminephosphotransferase [EC:2.7.-.-]
Locus_9910_Transcript_7/7_Confidence_0.459_Length_1251	K05349	bglX; beta-glucosidase [EC:3.2.1.21]
Locus_3009_Transcript_16/18_Confidence_0.068_Length_1310	K05350	bglB; beta-glucosidase [EC:3.2.1.21]
Locus_4921_Transcript_13/13_Confidence_0.414_Length_1068	K05356	SPS; all-trans-nonaprenyl-diphosphate synthase [EC:2.5.1.84 2.5.1.85]
Locus_35587_Transcript_2/3_Confidence_0.793_Length_307	K05359	ADT; arogenate/prephenate dehydratase [EC:4.2.1.91 4.2.1.51]
Locus_7999_Transcript_5/5_Confidence_0.255_Length_543	K05391	CNGF; cyclic nucleotide gated channel, other eukaryote
Locus_35396_Transcript_1/2_Confidence_1.000_Length_328	K05399	LBP; lipopolysaccharide-binding protein
Locus_2050_Transcript_7/12_Confidence_0.048_Length_1335	K05546	GANAB; alpha 1,3-glucosidase [EC:3.2.1.84]
Locus_9399_Transcript_4/5_Confidence_0.519_Length_771	K05605	HIBCH; 3-hydroxyisobutyryl-CoA hydrolase [EC:3.1.2.4]
Locus_38995_Transcript_1/1_Confidence_0.000_Length_121	K05607	AUH; methylglutaconyl-CoA hydratase [EC:4.2.1.18]
Locus_6006_Transcript_2/2_Confidence_0.625_Length_1012	K05658	ABCB1; ATP-binding cassette, subfamily B (MDR/TAP), member 1 [EC:3.6.3.44]
Locus_24663_Transcript_2/2_Confidence_0.000_Length_211	K05663	ABC.ATM; mitochondrial ABC transporter ATM
Locus_6890_Transcript_4/5_Confidence_0.595_Length_561	K05674	ABCC10; ATP-binding cassette, subfamily C (CFTR/MRP), member 10
Locus_35496_Transcript_1/1_Confidence_0.000_Length_178	K05749	CYFIP; cytoplasmic FMR1 interacting protein
Locus_9993_Transcript_2/2_Confidence_0.571_Length_483	K05750	NCKAP1; NCK-associated protein 1
Locus_2495_Transcript_5/8_Confidence_0.184_Length_561	K05752	C3ORF10; chromosome 3 open reading frame 10
Locus_2511_Transcript_4/7_Confidence_0.289_Length_789	K05754	ARPC5; actin related protein 2/3 complex, subunit 5
Locus_24971_Transcript_2/6_Confidence_0.589_Length_515	K05755	ARPC4; actin related protein 2/3 complex, subunit 4
Locus_28873_Transcript_1/2_Confidence_0.786_Length_246	K05756	ARPC3; actin related protein 2/3 complex, subunit 3
Locus_8746_Transcript_1/6_Confidence_0.479_Length_659	K05757	ARPC1A_B; actin related protein 2/3 complex, subunit 1A/1B
Locus_22836_Transcript_2/2_Confidence_0.800_Length_333	K05758	ARPC2; actin related protein 2/3 complex, subunit 2
Locus_18605_Transcript_2/2_Confidence_0.000_Length_702	K05759	PFN; profilin
Locus_936_Transcript_16/16_Confidence_0.181_Length_806	K05765	CFL; cofilin
Locus_12163_Transcript_4/5_Confidence_0.111_Length_323	K05766	SSH; protein phosphatase slingshot [EC:3.1.3.16 3.1.3.48]
Locus_6650_Transcript_6/11_Confidence_0.105_Length_831	K05768	GSN; gelsolin
Locus_7993_Transcript_1/2_Confidence_1.000_Length_413	K05853	ATP2A; Ca2+ transporting ATPase, sarcoplasmic/endoplasmic reticulum [EC:3.6.3.8]
Locus_7639_Transcript_2/3_Confidence_0.900_Length_558	K05857	PLCD; phosphatidylinositol phospholipase C, delta [EC:3.1.4.11]
Locus_7170_Transcript_2/3_Confidence_0.522_Length_720	K05863	SLC25A4S; solute carrier family 25 (mitochondrial adenine nucleotide translocator), member 4/5/6/31
Locus_9876_Transcript_6/6_Confidence_0.095_Length_491	K05868	CCNB; cyclin B
Locus_8752_Transcript_2/4_Confidence_0.737_Length_1304	K05894	E1.3.1.42; 12-oxophytodienoic acid reductase [EC:1.3.1.42]
Locus_6698_Transcript_7/10_Confidence_0.225_Length_594	K05906	PCYOX1; prenylcysteine oxidase / farnesylcysteine lyase [EC:1.8.3.5 1.8.3.6]
Locus_7059_Transcript_9/12_Confidence_0.143_Length_1325	K05907	APR; adenylyl-sulfate reductase (glutathione) [EC:1.8.4.9]
Locus_2875_Transcript_16/18_Confidence_0.177_Length_1865	K05917	CYP51; sterol 14-demethylase [EC:1.14.13.70]
Locus_39062_Transcript_1/2_Confidence_1.000_Length_255	K05928	E2.1.1.95; tocopherol O-methyltransferase [EC:2.1.1.95]
Locus_4036_Transcript_5/11_Confidence_0.284_Length_1409	K05929	E2.1.1.103; phosphoethanolamine N-methyltransferase [EC:2.1.1.103]
Locus_258_Transcript_15/26_Confidence_0.046_Length_618	K05933	E1.14.17.4; aminocyclopropanecarboxylate oxidase [EC:1.14.17.4]
Locus_20360_Transcript_1/1_Confidence_0.500_Length_446	K05954	FNTB; protein farnesyltransferase subunit beta [EC:2.5.1.58]
Locus_7129_Transcript_5/7_Confidence_0.282_Length_783	K05955	FNTA; protein farnesyltransferase/geranylgeranyltransferase type-1 subunit alpha [EC:2.5.1.58 2.5.1.59]
Locus_38823_Transcript_1/2_Confidence_1.000_Length_190	K06013	STE24; STE24 endopeptidase [EC:3.4.24.84]
Locus_4267_Transcript_3/6_Confidence_0.451_Length_808	K06027	NSF; vesicle-fusing ATPase [EC:3.6.4.6]
Locus_6090_Transcript_4/6_Confidence_0.167_Length_941	K06062	PCAF; histone acetyltransferase [EC:2.3.1.48]
Locus_404_Transcript_7/13_Confidence_0.344_Length_2163	K06063	SNW1; SNW domain-containing protein 1
Locus_6584_Transcript_4/6_Confidence_0.614_Length_1138	K06067	HDAC1_2; histone deacetylase 1/2 [EC:3.5.1.98]
Locus_30970_Transcript_1/1_Confidence_0.000_Length_143	K06085	SSX2IP; synovial sarcoma, X breakpoint 2 interacting protein
Locus_8859_Transcript_4/4_Confidence_0.633_Length_1006	K06100	SYMPK; symplekin
Locus_9493_Transcript_5/8_Confidence_0.292_Length_809	K06110	EXOC3; exocyst complex component 3
Locus_26116_Transcript_1/3_Confidence_0.909_Length_484	K06111	EXOC4; exocyst complex component 4
Locus_9916_Transcript_3/4_Confidence_0.289_Length_1129	K06118	E3.13.1.1; UDP-sulfoquinovose synthase [EC:3.13.1.1]
Locus_5916_Transcript_2/11_Confidence_0.131_Length_1227	K06119	SQD2; sulfoquinovosyltransferase [EC:2.4.1.-]
Locus_9286_Transcript_2/5_Confidence_0.353_Length_378	K06125	COQ2; 4-hydroxybenzoate hexaprenyltransferase [EC:2.5.1.-]
Locus_2044_Transcript_8/12_Confidence_0.238_Length_1553	K06126	COQ6; ubiquinone biosynthesis monooxygenase Coq6 [EC:1.14.13.-]
Locus_5781_Transcript_11/12_Confidence_0.067_Length_770	K06127	COQ5; ubiquinone biosynthesis methyltransferase [EC:2.1.1.201]
Locus_7287_Transcript_2/3_Confidence_0.938_Length_663	K06130	LYPLA2; lysophospholipase II [EC:3.1.1.5]
Locus_39290_Transcript_2/2_Confidence_0.125_Length_211	K06133	LYS5; 4'-phosphopantetheinyl transferase [EC:2.7.8.-]
Locus_3340_Transcript_4/6_Confidence_0.409_Length_686	K06170	PEN2; presenilin enhancer 2
Locus_5490_Transcript_6/6_Confidence_0.338_Length_785	K06171	NCSTN; nicastrin
Locus_27742_Transcript_2/3_Confidence_0.700_Length_233	K06210	NMNAT; nicotinamide mononucleotide adenylyltransferase [EC:2.7.7.1 2.7.7.18]
Locus_953_Transcript_17/21_Confidence_0.210_Length_1297	K06215	pdxS; pyridoxal 5'-phosphate synthase pdxS subunit [EC:4.3.3.6]
Locus_8114_Transcript_4/5_Confidence_0.432_Length_516	K06228	FU; fused [EC:2.7.11.1]
Locus_8004_Transcript_1/3_Confidence_0.963_Length_752	K06268	PPP3R; serine/threonine-protein phosphatase 2B regulatory subunit
Locus_8453_Transcript_3/7_Confidence_0.294_Length_517	K06269	PPP1C; serine/threonine-protein phosphatase PP1 catalytic subunit [EC:3.1.3.16]
Locus_23844_Transcript_1/1_Confidence_0.000_Length_169	K06276	PDPK1; 3-phosphoinositide dependent protein kinase-1 [EC:2.7.11.1]
Locus_9288_Transcript_2/4_Confidence_0.312_Length_419	K06316	RFT1; oligosaccharidyl-lipid flippase family
Locus_9814_Transcript_2/5_Confidence_0.650_Length_388	K06443	lcyB; lycopene beta-cyclase [EC:5.5.1.19]
Locus_7228_Transcript_7/9_Confidence_0.597_Length_741	K06617	E2.4.1.82; raffinose synthase [EC:2.4.1.82]
Locus_6246_Transcript_2/3_Confidence_0.143_Length_847	K06620	E2F3; transcription factor E2F3
Locus_9541_Transcript_3/3_Confidence_0.000_Length_634	K06627	CCNA; cyclin A
Locus_37991_Transcript_1/1_Confidence_0.000_Length_122	K06628	CDC45; cell division control protein 45
Locus_914_Transcript_9/23_Confidence_0.122_Length_935	K06630	YWHAE; 14-3-3 protein epsilon
Locus_21192_Transcript_2/5_Confidence_0.864_Length_477	K06632	WEE1; wee1-like protein kinase [EC:2.7.11.1]
Locus_8096_Transcript_6/6_Confidence_0.014_Length_760	K06634	CCNH; cyclin H
Locus_8697_Transcript_2/4_Confidence_0.975_Length_460	K06636	SMC1; structural maintenance of chromosome 1
Locus_33349_Transcript_1/2_Confidence_1.000_Length_160	K06638	MAD1L; mitotic spindle assembly checkpoint protein MAD1
Locus_17708_Transcript_2/3_Confidence_0.111_Length_282	K06640	ATR; serine/threonine-protein kinase ATR [EC:2.7.11.1]
Locus_6152_Transcript_5/8_Confidence_0.765_Length_738	K06662	HRAD17; cell cycle checkpoint protein
Locus_7838_Transcript_2/2_Confidence_0.622_Length_421	K06664	PEX2; peroxin-2
Locus_4753_Transcript_16/17_Confidence_0.076_Length_1355	K06669	SMC3; structural maintenance of chromosome 3 (chondroitin sulfate proteoglycan 6)
Locus_3878_Transcript_4/8_Confidence_0.377_Length_1897	K06670	SCC1; cohesin complex subunit SCC1
Locus_6556_Transcript_2/3_Confidence_0.839_Length_828	K06671	STAG1_2; cohesin complex subunit SA-1/2
Locus_24180_Transcript_1/3_Confidence_0.875_Length_419	K06672	SCC2; cohesin loading factor subunit SCC2
Locus_35243_Transcript_2/2_Confidence_0.333_Length_147	K06674	SMC2; structural maintenance of chromosome 2
Locus_38816_Transcript_1/1_Confidence_0.957_Length_365	K06675	SMC4; structural maintenance of chromosome 4
Locus_27657_Transcript_1/1_Confidence_0.500_Length_256	K06676	BRRN1; condensin complex subunit 2
Locus_33677_Transcript_1/1_Confidence_0.000_Length_160	K06677	YCS4; condensin complex subunit 1
Locus_30080_Transcript_1/1_Confidence_0.000_Length_215	K06678	YCG1; condensin complex subunit 3
Locus_8246_Transcript_6/7_Confidence_0.402_Length_849	K06685	MOB1; MOB kinase activator 1
Locus_2530_Transcript_18/23_Confidence_0.150_Length_859	K06688	UBE2C; ubiquitin-conjugating enzyme E2 C [EC:6.3.2.19]
Locus_6080_Transcript_7/7_Confidence_0.444_Length_883	K06689	UBE2D_E; ubiquitin-conjugating enzyme E2 D/E [EC:6.3.2.19]
Locus_36682_Transcript_1/1_Confidence_0.000_Length_175	K06699	PSME4; proteasome activator subunit 4
Locus_108_Transcript_5/8_Confidence_0.282_Length_1108	K06700	PSMF1; proteasome inhibitor subunit 1 (PI31)
Locus_5179_Transcript_3/4_Confidence_0.556_Length_881	K06943	NOG1; nucleolar GTP-binding protein
Locus_9779_Transcript_5/5_Confidence_0.690_Length_1156	K06965	PELO; protein pelota
Locus_39949_Transcript_1/1_Confidence_0.000_Length_185	K07151	STT3; dolichyl-diphosphooligosaccharide--protein glycosyltransferase [EC:2.4.99.18]
Locus_9350_Transcript_7/7_Confidence_0.091_Length_713	K07178	RIOK1; RIO kinase 1 [EC:2.7.11.1]
Locus_41755_Transcript_1/1_Confidence_0.000_Length_207	K07179	RIOK2; RIO kinase 2 [EC:2.7.11.1]
Locus_41245_Transcript_1/1_Confidence_0.000_Length_114	K07192	FLOT; flotillin
Locus_42609_Transcript_1/1_Confidence_0.000_Length_158	K07195	EXOC7; exocyst complex component 7
Locus_39597_Transcript_1/2_Confidence_0.667_Length_140	K07198	PRKAA; 5'-AMP-activated protein kinase, catalytic alpha subunit [EC:2.7.11.11]
Locus_9758_Transcript_2/3_Confidence_0.045_Length_1037	K07199	PRKAB; 5'-AMP-activated protein kinase, regulatory beta subunit
Locus_9285_Transcript_1/3_Confidence_0.222_Length_454	K07203	FRAP; FKBP12-rapamycin complex-associated protein
Locus_27656_Transcript_2/2_Confidence_0.956_Length_531	K07204	RAPTOR; regulatory associated protein of mTOR
Locus_48_Transcript_9/16_Confidence_0.083_Length_639	K07213	ATOX1; copper chaperone
Locus_7355_Transcript_4/4_Confidence_0.000_Length_1069	K07252	E3.6.1.43; dolichyldiphosphatase [EC:3.6.1.43]
Locus_5407_Transcript_7/10_Confidence_0.054_Length_1507	K07297	ADIPOR; adiponectin receptor
Locus_362_Transcript_9/10_Confidence_0.310_Length_563	K07342	SEC61G; protein transport protein SEC61 subunit gamma and related proteins
Locus_1309_Transcript_10/10_Confidence_0.340_Length_1506	K07359	CAMKK; calcium/calmodulin-dependent protein kinase kinase [EC:2.7.11.17]
Locus_698_Transcript_27/35_Confidence_0.092_Length_1731	K07374	TUBA; tubulin alpha
Locus_913_Transcript_28/86_Confidence_0.046_Length_1384	K07375	TUBB; tubulin beta
Locus_5294_Transcript_4/4_Confidence_0.375_Length_853	K07407	E3.2.1.22B; alpha-galactosidase [EC:3.2.1.22]
Locus_18682_Transcript_1/1_Confidence_0.000_Length_154	K07432	ALG13; beta-1,4-N-acetylglucosaminyltransferase [EC:2.4.1.141]
Locus_24072_Transcript_1/1_Confidence_0.333_Length_257	K07441	ALG14; beta-1,4-N-acetylglucosaminyltransferase [EC:2.4.1.141]
Locus_7237_Transcript_1/3_Confidence_0.881_Length_833	K07466	RFA1; replication factor A1
Locus_18147_Transcript_3/4_Confidence_0.118_Length_855	K07512	MECR; mitochondrial trans-2-enoyl-CoA reductase [EC:1.3.1.38]
Locus_377_Transcript_22/32_Confidence_0.133_Length_1841	K07513	ACAA1; acetyl-CoA acyltransferase 1 [EC:2.3.1.16]
Locus_7304_Transcript_7/8_Confidence_0.131_Length_938	K07541	PIGX; phosphatidylinositol glycan, class X
Locus_6565_Transcript_4/8_Confidence_0.307_Length_482	K07542	PIGV; phosphatidylinositol glycan, class V [EC:2.4.1.-]
Locus_9042_Transcript_6/6_Confidence_0.395_Length_407	K07562	NMD3; nonsense-mediated mRNA decay protein 3
Locus_6830_Transcript_3/4_Confidence_0.260_Length_515	K07573	CSL4; exosome complex component CSL4
Locus_9395_Transcript_1/1_Confidence_0.800_Length_189	K07748	E1.1.1.170; sterol-4alpha-carboxylate 3-dehydrogenase (decarboxylating) [EC:1.1.1.170]
Locus_23750_Transcript_1/4_Confidence_1.000_Length_291	K07765	MBTPS2; S2P endopeptidase [EC:3.4.24.85]
Locus_920_Transcript_20/21_Confidence_0.044_Length_969	K07874	RAB1A; Ras-related protein Rab-1A
Locus_5833_Transcript_3/4_Confidence_0.647_Length_948	K07889	RAB5C; Ras-related protein Rab-5C
Locus_7452_Transcript_2/2_Confidence_0.000_Length_487	K07897	RAB7A; Ras-related protein Rab-7A
Locus_371_Transcript_9/12_Confidence_0.244_Length_1074	K07901	RAB8A; Ras-related protein Rab-8A
Locus_9982_Transcript_1/5_Confidence_0.796_Length_547	K07904	RAB11A; Ras-related protein Rab-11A
Locus_1149_Transcript_38/42_Confidence_0.062_Length_772	K07936	RAN; GTP-binding nuclear protein Ran
Locus_46260_Transcript_1/1_Confidence_1.000_Length_159	K07937	ARF1; ADP-ribosylation factor 1
Locus_2892_Transcript_18/19_Confidence_0.060_Length_781	K07953	SAR1; GTP-binding protein SAR1 [EC:3.6.5.-]
Locus_9681_Transcript_8/12_Confidence_0.129_Length_1119	K07964	HPSE; heparanase 1 [EC:3.2.1.166]
Locus_504_Transcript_50/51_Confidence_0.146_Length_1775	K08054	CANX; calnexin
Locus_966_Transcript_27/28_Confidence_0.051_Length_1193	K08057	CALR; calreticulin
Locus_198_Transcript_18/23_Confidence_0.185_Length_1014	K08059	IFI30; interferon, gamma-inducible protein 30
Locus_7163_Transcript_7/10_Confidence_0.047_Length_1435	K08064	NFYA; nuclear transcription factor Y, alpha
Locus_7081_Transcript_5/5_Confidence_0.769_Length_749	K08066	NFYC; nuclear transcription factor Y, gamma
Locus_13490_Transcript_7/7_Confidence_0.145_Length_639	K08081	TR1; Tropinone reductase 1 [EC:1.1.1.206]
Locus_28358_Transcript_1/2_Confidence_0.875_Length_283	K08099	E3.1.1.14; chlorophyllase [EC:3.1.1.14]
Locus_5155_Transcript_6/14_Confidence_0.243_Length_1653	K08232	E1.6.5.4; monodehydroascorbate reductase (NADH) [EC:1.6.5.4]
Locus_34852_Transcript_1/2_Confidence_0.976_Length_330	K08233	E3.1.1.78; polyneuridine-aldehyde esterase [EC:3.1.1.78]
Locus_46280_Transcript_1/1_Confidence_1.000_Length_183	K08242	E2.1.1.143; 24-methylenesterol C-methyltransferase [EC:2.1.1.143]
Locus_4219_Transcript_19/19_Confidence_0.253_Length_956	K08246	CPI1; cycloeucalenol cycloisomerase [EC:5.5.1.9]
Locus_8668_Transcript_1/2_Confidence_1.000_Length_716	K08247	E2.1.1.12; methionine S-methyltransferase [EC:2.1.1.12]
Locus_29328_Transcript_1/1_Confidence_0.000_Length_114	K08248	E4.1.2.10; mandelonitrile lyase [EC:4.1.2.10]
Locus_85_Transcript_19/23_Confidence_0.233_Length_1377	K08266	GBL; G protein beta subunit-like
Locus_5878_Transcript_8/9_Confidence_0.110_Length_1145	K08269	ULK1_2_3; serine/threonine-protein kinase ULK/ATG1 [EC:2.7.11.1]
Locus_7174_Transcript_1/1_Confidence_0.000_Length_820	K08272	CAB39; calcium binding protein 39
Locus_5491_Transcript_8/10_Confidence_0.234_Length_1839	K08288	PRKCSH; protein kinase C substrate 80K-H
Locus_9000_Transcript_1/5_Confidence_0.462_Length_1113	K08331	ATG13; autophagy-related protein 13
Locus_37742_Transcript_1/1_Confidence_0.000_Length_131	K08333	PIK3R4; phosphoinositide-3-kinase, regulatory subunit 4 [EC:2.7.11.1]
Locus_2536_Transcript_3/6_Confidence_0.600_Length_698	K08334	BECN1; beclin 1
Locus_24718_Transcript_1/3_Confidence_0.760_Length_497	K08336	ATG12; ubiquitin-like protein ATG12
Locus_8189_Transcript_2/5_Confidence_0.480_Length_674	K08337	ATG7; ubiquitin-like modifier-activating enzyme ATG7
Locus_31900_Transcript_1/3_Confidence_1.000_Length_367	K08339	ATG5; autophagy-related protein 5
Locus_281_Transcript_6/12_Confidence_0.409_Length_1034	K08341	GABARAP; GABA(A) receptor-associated protein
Locus_38833_Transcript_1/2_Confidence_1.000_Length_332	K08342	ATG4; cysteine protease ATG4 [EC:3.4.22.-]
Locus_8875_Transcript_10/10_Confidence_0.000_Length_1306	K08343	ATG3; ubiquitin-like-conjugating enzyme ATG3 [EC:6.3.2.19]
Locus_8680_Transcript_8/8_Confidence_0.122_Length_1324	K08486	STX1B_2_3; syntaxin 1B/2/3
Locus_2000_Transcript_7/18_Confidence_0.247_Length_913	K08488	STX7; syntaxin 7
Locus_24525_Transcript_2/2_Confidence_0.905_Length_410	K08489	STX16; syntaxin 16
Locus_4992_Transcript_4/15_Confidence_0.478_Length_823	K08490	STX5; syntaxin 5
Locus_8275_Transcript_2/6_Confidence_0.262_Length_934	K08492	STX18; syntaxin 18
Locus_6263_Transcript_6/6_Confidence_0.526_Length_823	K08493	VTI1; vesicle transport through interaction with t-SNAREs 1
Locus_14294_Transcript_2/5_Confidence_0.727_Length_333	K08495	GOSR1; golgi SNAP receptor complex member 1
Locus_8141_Transcript_10/11_Confidence_0.198_Length_1194	K08496	GOSR2; golgi SNAP receptor complex member 2
Locus_10214_Transcript_5/6_Confidence_0.500_Length_870	K08497	SEC20; protein transport protein SEC20
Locus_11301_Transcript_2/4_Confidence_0.333_Length_953	K08498	STX6; syntaxin 6
Locus_6863_Transcript_10/10_Confidence_0.173_Length_844	K08503	SYP5; syntaxin of plants SYP5
Locus_641_Transcript_7/14_Confidence_0.316_Length_930	K08504	BET1; blocked early in transport 1
Locus_2723_Transcript_3/8_Confidence_0.268_Length_511	K08505	SFT1; protein transport protein SFT1
Locus_1683_Transcript_11/13_Confidence_0.071_Length_1182	K08506	SYP7; syntaxin of plants SYP7
Locus_12817_Transcript_6/8_Confidence_0.342_Length_416	K08507	USE1; unconventional SNARE in the endoplasmic reticulum protein 1
Locus_6848_Transcript_8/11_Confidence_0.310_Length_830	K08515	VAMP7; vesicle-associated membrane protein 7
Locus_3096_Transcript_11/19_Confidence_0.079_Length_899	K08516	YKT6; synaptobrevin homolog YKT6
Locus_3393_Transcript_18/31_Confidence_0.112_Length_990	K08517	SEC22; vesicle transport protein SEC22
Locus_9201_Transcript_2/6_Confidence_0.316_Length_514	K08653	MBTPS1; membrane-bound transcription factor site-1 protease [EC:3.4.21.112]
Locus_34183_Transcript_1/1_Confidence_0.000_Length_164	K08658	RCE1; prenyl protein peptidase [EC:3.4.22.-]
Locus_31_Transcript_12/23_Confidence_0.318_Length_1741	K08679	E5.1.3.6; UDP-glucuronate 4-epimerase [EC:5.1.3.6]
Locus_6952_Transcript_8/8_Confidence_0.455_Length_562	K08681	pdxT; 5'-phosphate synthase pdxT subunit [EC:4.3.3.6]
Locus_7886_Transcript_2/8_Confidence_0.500_Length_613	K08730	PTDSS2; phosphatidylserine synthase 2 [EC:2.7.8.29]
Locus_11944_Transcript_1/4_Confidence_0.500_Length_506	K08734	MLH1; DNA mismatch repair protein MLH1
Locus_23545_Transcript_1/3_Confidence_1.000_Length_481	K08735	MSH2; DNA mismatch repair protein MSH2
Locus_33581_Transcript_1/1_Confidence_0.000_Length_130	K08736	MSH3; DNA mismatch repair protein MSH3
Locus_6158_Transcript_9/12_Confidence_0.074_Length_1007	K08737	MSH6; DNA mismatch repair protein MSH6
Locus_391_Transcript_9/19_Confidence_0.263_Length_896	K08738	CYC; cytochrome c
Locus_9856_Transcript_5/5_Confidence_0.727_Length_609	K08739	MLH3; DNA mismatch repair protein MLH3
Locus_7917_Transcript_1/4_Confidence_0.474_Length_695	K08744	CRLS; cardiolipin synthase [EC:2.7.8.-]
Locus_4976_Transcript_16/25_Confidence_0.216_Length_624	K08762	DBI; diazepam-binding inhibitor (GABA receptor modulator, acyl-CoA-binding protein)
Locus_7887_Transcript_7/9_Confidence_0.270_Length_763	K08770	UBC; ubiquitin C
Locus_4789_Transcript_4/7_Confidence_0.265_Length_585	K08852	ERN1; serine/threonine-protein kinase/endoribonuclease IRE1 [EC:2.7.11.1 3.1.26.-]
Locus_27527_Transcript_1/4_Confidence_0.875_Length_204	K08866	TTK; serine/threonine-protein kinase TTK/MPS1 [EC:2.7.12.1]
Locus_5715_Transcript_1/2_Confidence_0.958_Length_249	K08873	SMG1; PI-3-kinase-related kinase SMG-1
Locus_8931_Transcript_5/5_Confidence_0.547_Length_442	K08874	TRRAP; transformation/transcription domain-associated protein
Locus_25376_Transcript_1/3_Confidence_1.000_Length_336	K08901	psbQ; photosystem II oxygen-evolving enhancer protein 3
Locus_2231_Transcript_8/13_Confidence_0.146_Length_711	K08902	psb27; photosystem II Psb27 protein
Locus_10646_Transcript_3/8_Confidence_0.386_Length_515	K08903	psb28; photosystem II 13kDa protein
Locus_862_Transcript_6/9_Confidence_0.277_Length_424	K08905	psaG; photosystem I subunit V
Locus_22498_Transcript_1/1_Confidence_0.857_Length_239	K08906	petJ; cytochrome c6
Locus_1150_Transcript_24/25_Confidence_0.127_Length_1145	K08907	LHCA1; light-harvesting complex I chlorophyll a/b binding protein 1
Locus_38488_Transcript_23/30_Confidence_0.168_Length_712	K08908	LHCA2; light-harvesting complex I chlorophyll a/b binding protein 2
Locus_3311_Transcript_28/29_Confidence_0.128_Length_993	K08909	LHCA3; light-harvesting complex I chlorophyll a/b binding protein 3
Locus_726_Transcript_37/42_Confidence_0.199_Length_1197	K08910	LHCA4; light-harvesting complex I chlorophyll a/b binding protein 4
Locus_37070_Transcript_1/1_Confidence_0.000_Length_281	K08911	LHCA5; light-harvesting complex I chlorophyll a/b binding protein 5
Locus_47138_Transcript_1/1_Confidence_1.000_Length_169	K08912	LHCB1; light-harvesting complex II chlorophyll a/b binding protein 1
Locus_46669_Transcript_1/1_Confidence_1.000_Length_237	K08913	LHCB2; light-harvesting complex II chlorophyll a/b binding protein 2
Locus_38487_Transcript_17/26_Confidence_0.158_Length_665	K08914	LHCB3; light-harvesting complex II chlorophyll a/b binding protein 3
Locus_270_Transcript_14/36_Confidence_0.193_Length_675	K08915	LHCB4; light-harvesting complex II chlorophyll a/b binding protein 4
Locus_2834_Transcript_20/26_Confidence_0.141_Length_1095	K08916	LHCB5; light-harvesting complex II chlorophyll a/b binding protein 5
Locus_45592_Transcript_1/1_Confidence_1.000_Length_204	K08917	LHCB6; light-harvesting complex II chlorophyll a/b binding protein 6
Locus_7214_Transcript_7/9_Confidence_0.172_Length_992	K08963	mtnA; methylthioribose-1-phosphate isomerase [EC:5.3.1.23]
Locus_19205_Transcript_1/1_Confidence_0.000_Length_179	K08967	mtnD; 1,2-dihydroxy-3-keto-5-methylthiopentene dioxygenase [EC:1.13.11.53 1.13.11.54]
Locus_20199_Transcript_1/1_Confidence_0.500_Length_109	K08991	MUS81; crossover junction endonuclease MUS81 [EC:3.1.22.-]
Locus_2234_Transcript_13/14_Confidence_0.092_Length_1707	K09291	TPR; nucleoprotein TPR
Locus_7730_Transcript_8/13_Confidence_0.267_Length_1306	K09458	fabF; 3-oxoacyl-[acyl-carrier-protein] synthase II [EC:2.3.1.179]
Locus_4503_Transcript_2/7_Confidence_0.043_Length_1179	K09480	E2.4.1.241; digalactosyldiacylglycerol synthase [EC:2.4.1.241]
Locus_42063_Transcript_7/7_Confidence_0.402_Length_491	K09481	SEC61B; protein transport protein SEC61 subunit beta
Locus_1736_Transcript_38/38_Confidence_0.045_Length_1584	K09486	HYOU1; hypoxia up-regulated 1
Locus_9295_Transcript_4/5_Confidence_0.452_Length_285	K09487	HSP90B; heat shock protein 90kDa beta
Locus_9682_Transcript_2/3_Confidence_0.750_Length_371	K09489	HSPA4; heat shock 70kDa protein 4
Locus_370_Transcript_43/62_Confidence_0.101_Length_1837	K09490	HSPA5; heat shock 70kDa protein 5
Locus_754_Transcript_24/25_Confidence_0.079_Length_1421	K09503	DNAJA2; DnaJ homolog subfamily A member 2
Locus_4241_Transcript_19/24_Confidence_0.065_Length_1281	K09517	DNAJB11; DnaJ homolog subfamily B member 11
Locus_4482_Transcript_8/9_Confidence_0.083_Length_1268	K09518	DNAJB12; DnaJ homolog subfamily B member 12
Locus_5760_Transcript_1/5_Confidence_0.654_Length_327	K09523	DNAJC3; DnaJ homolog subfamily C member 3
Locus_32887_Transcript_1/1_Confidence_0.000_Length_176	K09540	SEC63; translocation protein SEC63
Locus_672_Transcript_23/35_Confidence_0.073_Length_2083	K09553	STIP1; stress-induced-phosphoprotein 1
Locus_11934_Transcript_1/2_Confidence_0.955_Length_595	K09561	STUB1; STIP1 homology and U-box containing protein 1 [EC:6.3.2.19]
Locus_4313_Transcript_4/10_Confidence_0.306_Length_1096	K09562	HSPBP1; hsp70-interacting protein
Locus_9296_Transcript_2/9_Confidence_0.222_Length_929	K09564	PPIE; peptidyl-prolyl isomerase E (cyclophilin E) [EC:5.2.1.8]
Locus_4940_Transcript_6/7_Confidence_0.160_Length_891	K09567	PPIH; peptidyl-prolyl isomerase H (cyclophilin H) [EC:5.2.1.8]
Locus_8991_Transcript_3/3_Confidence_0.792_Length_346	K09571	FKBP4_5; FK506-binding protein 4/5 [EC:5.2.1.8]
Locus_56_Transcript_14/16_Confidence_0.339_Length_926	K09578	PIN1; peptidyl-prolyl cis-trans isomerase NIMA-interacting 1 [EC:5.2.1.8]
Locus_8549_Transcript_5/5_Confidence_0.610_Length_1019	K09580	PDIA1; protein disulfide-isomerase A1 [EC:5.3.4.1]
Locus_979_Transcript_30/31_Confidence_0.155_Length_1593	K09584	PDIA6; protein disulfide-isomerase A6 [EC:5.3.4.1]
Locus_36163_Transcript_1/1_Confidence_0.500_Length_114	K09588	CYP90A1; cytochrome P450, family 90, subfamily A, polypeptide 1 [EC:1.14.-.-]
Locus_9931_Transcript_3/7_Confidence_0.393_Length_1048	K09591	DET2; steroid 5-alpha-reductase [EC:1.3.1.22]
Locus_24352_Transcript_1/3_Confidence_1.000_Length_481	K09647	IMP1; mitochondrial inner membrane protease subunit 1 [EC:3.4.21.-]
Locus_22783_Transcript_1/1_Confidence_0.000_Length_184	K09648	IMP2; mitochondrial inner membrane protease subunit 2 [EC:3.4.21.-]
Locus_3937_Transcript_1/4_Confidence_0.667_Length_422	K09658	DPM2; dolichyl-phosphate mannosyltransferase polypeptide 2, regulatory subunit
Locus_13281_Transcript_4/4_Confidence_0.380_Length_673	K09659	DPM3; dolichyl-phosphate mannosyltransferase polypeptide 3
Locus_9794_Transcript_5/8_Confidence_0.278_Length_725	K09667	OGT; protein O-GlcNAc transferase [EC:2.4.1.255]
Locus_9454_Transcript_1/3_Confidence_0.912_Length_800	K09680	coaW; type II pantothenate kinase [EC:2.7.1.33]
Locus_39686_Transcript_1/1_Confidence_0.909_Length_137	K09699	E2.3.1.168; 2-oxoisovalerate dehydrogenase E2 component (dihydrolipoyl transacylase) [EC:2.3.1.168]
Locus_9531_Transcript_2/5_Confidence_0.565_Length_904	K09754	CYP98A3; coumaroylquinate(coumaroylshikimate) 3'-monooxygenase [EC:1.14.13.36]
Locus_1499_Transcript_34/40_Confidence_0.118_Length_1809	K09828	DHCR24; delta24-sterol reductase [EC:1.3.1.72]
Locus_25390_Transcript_1/4_Confidence_0.885_Length_327	K09832	CYP710A; cytochrome P450, family 710, subfamily A
Locus_9731_Transcript_5/8_Confidence_0.129_Length_636	K09833	HPT; homogenitisate phytyltransferase
Locus_6072_Transcript_7/8_Confidence_0.033_Length_983	K09834	VTE1; tocopherol cyclase
Locus_36767_Transcript_1/1_Confidence_0.000_Length_137	K09835	crtISO; prolycopene isomerase [EC:5.2.1.13]
Locus_39270_Transcript_1/1_Confidence_0.000_Length_129	K09837	LUT1; carotene epsilon-monooxygenase [EC:1.14.99.45]
Locus_33823_Transcript_2/2_Confidence_0.143_Length_119	K09838	ZEP; zeaxanthin epoxidase [EC:1.14.13.90]
Locus_15930_Transcript_4/6_Confidence_0.561_Length_597	K09839	VDE; violaxanthin de-epoxidase [EC:1.10.99.3]
Locus_986_Transcript_7/10_Confidence_0.452_Length_950	K09840	NCED; 9-cis-epoxycarotenoid dioxygenase [EC:1.13.11.51]
Locus_39442_Transcript_1/1_Confidence_0.000_Length_133	K09841	ABA2; xanthoxin dehydrogenase [EC:1.1.1.288]
Locus_31121_Transcript_1/1_Confidence_0.000_Length_253	K09842	AAO3; abscisic-aldehyde oxidase [EC:1.2.3.14]
Locus_4178_Transcript_9/11_Confidence_0.333_Length_1240	K09843	E1.14.13.93; (+)-abscisic acid 8'-hydroxylase [EC:1.14.13.93]
Locus_12903_Transcript_4/5_Confidence_0.483_Length_926	K09903	pyrH; uridylate kinase [EC:2.7.4.22]
Locus_31303_Transcript_1/1_Confidence_0.000_Length_256	K10046	GME; GDP-D-mannose 3', 5'-epimerase [EC:5.1.3.18 5.1.3.-]
Locus_8239_Transcript_2/2_Confidence_0.648_Length_841	K10047	VTC4; inositol-phosphate phosphatase / L-galactose 1-phosphate phosphatase [EC:3.1.3.25 3.1.3.-]
Locus_40384_Transcript_1/1_Confidence_0.000_Length_123	K10084	EDEM1; ER degradation enhancer, mannosidase alpha-like 1
Locus_38691_Transcript_1/1_Confidence_0.000_Length_200	K10085	EDEM2; ER degradation enhancer, mannosidase alpha-like 2
Locus_33937_Transcript_2/2_Confidence_0.000_Length_174	K10088	OS9; protein OS-9
Locus_27141_Transcript_1/1_Confidence_0.000_Length_144	K10134	EI24; etoposide-induced 2.4 mRNA
Locus_24757_Transcript_2/2_Confidence_0.400_Length_326	K10140	DDB2; DNA damage-binding protein 2
Locus_7774_Transcript_6/8_Confidence_0.036_Length_1131	K10143	RFWD2; E3 ubiquitin-protein ligase RFWD2 [EC:6.3.2.19]
Locus_9587_Transcript_7/7_Confidence_0.624_Length_965	K10144	RCHY1; RING finger and CHY zinc finger domain-containing protein 1 [EC:6.3.2.19]
Locus_6149_Transcript_4/7_Confidence_0.250_Length_1471	K10206	E2.6.1.83; LL-diaminopimelate aminotransferase [EC:2.6.1.83]
Locus_5077_Transcript_12/12_Confidence_0.273_Length_1337	K10251	HSD17B12; 17beta-estradiol 17-dehydrogenase / very-long-chain 3-oxoacyl-CoA reductase [EC:1.1.1.62 1.1.1.330]
Locus_9384_Transcript_2/3_Confidence_0.116_Length_1096	K10255	FAD6; omega-6 fatty acid desaturase (delta-12 desaturase) [EC:1.14.19.-]
Locus_29921_Transcript_1/2_Confidence_0.941_Length_286	K10256	FAD2; omega-6 fatty acid desaturase (delta-12 desaturase) [EC:1.14.19.-]
Locus_3812_Transcript_10/12_Confidence_0.041_Length_1501	K10257	FAD8; omega-3 fatty acid desaturase (delta-15 desaturase) [EC:1.14.19.-]
Locus_1226_Transcript_11/15_Confidence_0.089_Length_1265	K10258	TER; very-long-chain enoyl-CoA reductase [EC:1.3.1.93]
Locus_9812_Transcript_1/3_Confidence_0.846_Length_305	K10418	DYNLL; dynein light chain LC8-type
Locus_42862_Transcript_1/4_Confidence_0.483_Length_504	K10525	E5.3.99.6; allene oxide cyclase [EC:5.3.99.6]
Locus_32709_Transcript_2/3_Confidence_0.133_Length_394	K10526	OPCL1; OPC-8:0 CoA ligase 1 [EC:6.2.1.-]
Locus_9409_Transcript_11/11_Confidence_0.210_Length_1039	K10527	MFP2; enoyl-CoA hydratase/3-hydroxyacyl-CoA dehydrogenase [EC:4.2.1.17 1.1.1.35 1.1.1.211]
Locus_1408_Transcript_17/21_Confidence_0.247_Length_1789	K10528	HPL; hydroperoxide lyase [EC:4.1.2.-]
Locus_7890_Transcript_6/17_Confidence_0.226_Length_1331	K10532	HGSNAT; heparan-alpha-glucosaminide N-acetyltransferase [EC:2.3.1.78]
Locus_38386_Transcript_1/1_Confidence_0.000_Length_105	K10534	NR; nitrate reductase (NAD(P)H) [EC:1.7.1.1 1.7.1.2 1.7.1.3]
Locus_2972_Transcript_3/9_Confidence_0.350_Length_1026	K10536	E3.5.3.12; agmatine deiminase [EC:3.5.3.12]
Locus_23005_Transcript_3/4_Confidence_0.421_Length_383	K10563	mutM; formamidopyrimidine-DNA glycosylase [EC:3.2.2.23 4.2.99.18]
Locus_9087_Transcript_1/2_Confidence_1.000_Length_200	K10570	ERCC8; DNA excision repair protein ERCC-8
Locus_41188_Transcript_1/1_Confidence_0.955_Length_332	K10571	DET1; de-etiolated-1
Locus_9046_Transcript_1/7_Confidence_0.258_Length_969	K10572	IPPK; inositol-pentakisphosphate 2-kinase [EC:2.7.1.158]
Locus_3981_Transcript_15/22_Confidence_0.181_Length_606	K10573	UBE2A; ubiquitin-conjugating enzyme E2 A [EC:6.3.2.19]
Locus_1628_Transcript_10/11_Confidence_0.122_Length_785	K10575	UBE2G1; ubiquitin-conjugating enzyme E2 G1 [EC:6.3.2.19]
Locus_7733_Transcript_1/4_Confidence_0.875_Length_621	K10576	UBE2H; ubiquitin-conjugating enzyme E2 H [EC:6.3.2.19]
Locus_4860_Transcript_6/18_Confidence_0.290_Length_888	K10577	UBE2I; ubiquitin-conjugating enzyme E2 I [EC:6.3.2.19]
Locus_7543_Transcript_2/8_Confidence_0.706_Length_1680	K10578	UBE2J1; ubiquitin-conjugating enzyme E2 J1 [EC:6.3.2.19]
Locus_14895_Transcript_4/5_Confidence_0.288_Length_613	K10579	UBE2M; ubiquitin-conjugating enzyme E2 M [EC:6.3.2.19]
Locus_6449_Transcript_12/21_Confidence_0.152_Length_889	K10580	UBE2N; ubiquitin-conjugating enzyme E2 N [EC:6.3.2.19]
Locus_9032_Transcript_10/13_Confidence_0.126_Length_1098	K10581	UBE2O; ubiquitin-conjugating enzyme E2 O [EC:6.3.2.19]
Locus_1807_Transcript_12/14_Confidence_0.182_Length_1011	K10583	UBE2S; ubiquitin-conjugating enzyme E2 S [EC:6.3.2.19]
Locus_34329_Transcript_2/4_Confidence_0.917_Length_249	K10588	UBE3B; ubiquitin-protein ligase E3 B [EC:6.3.2.19]
Locus_5049_Transcript_4/4_Confidence_0.024_Length_961	K10589	UBE3C; ubiquitin-protein ligase E3 C [EC:6.3.2.19]
Locus_8215_Transcript_4/4_Confidence_0.473_Length_444	K10590	TRIP12; E3 ubiquitin-protein ligase TRIP12 [EC:6.3.2.19]
Locus_35708_Transcript_2/3_Confidence_0.941_Length_274	K10591	NEDD4; E3 ubiquitin-protein ligase NEDD4 [EC:6.3.2.19]
Locus_5939_Transcript_2/5_Confidence_0.429_Length_562	K10592	HUWE1; E3 ubiquitin-protein ligase HUWE1 [EC:6.3.2.19]
Locus_3761_Transcript_9/16_Confidence_0.067_Length_725	K10597	UBE4B; ubiquitin conjugation factor E4 B [EC:6.3.2.19]
Locus_33700_Transcript_2/2_Confidence_0.897_Length_333	K10598	PPIL2; peptidyl-prolyl cis-trans isomerase-like 2 [EC:5.2.1.8]
Locus_84_Transcript_16/21_Confidence_0.123_Length_1371	K10599	PRPF19; pre-mRNA-processing factor 19 [EC:6.3.2.19]
Locus_2735_Transcript_4/6_Confidence_0.415_Length_1430	K10601	SYVN1; E3 ubiquitin-protein ligase synoviolin [EC:6.3.2.19]
Locus_7896_Transcript_2/3_Confidence_0.765_Length_610	K10609	CUL4; cullin 4
Locus_8815_Transcript_2/2_Confidence_0.943_Length_554	K10610	DDB1; DNA damage-binding protein 1
Locus_7892_Transcript_2/3_Confidence_0.200_Length_188	K10632	BRAP; BRCA1-associated protein [EC:6.3.2.19]
Locus_2724_Transcript_2/4_Confidence_0.543_Length_710	K10636	AMFR; autocrine motility factor receptor [EC:6.3.2.19]
Locus_4320_Transcript_3/8_Confidence_0.404_Length_921	K10643	CNOT4; CCR4-NOT transcription complex subunit 4 [EC:6.3.2.19]
Locus_3503_Transcript_4/6_Confidence_0.065_Length_2219	K10661	MARCH6; E3 ubiquitin-protein ligase MARCH6 [EC:6.3.2.19]
Locus_9366_Transcript_3/4_Confidence_0.389_Length_654	K10666	RNF5; E3 ubiquitin-protein ligase RNF5 [EC:6.3.2.19]
Locus_7299_Transcript_1/3_Confidence_0.952_Length_543	K10684	UBLE1A; ubiquitin-like 1-activating enzyme E1 A [EC:6.3.2.19]
Locus_7194_Transcript_1/1_Confidence_0.000_Length_170	K10685	UBLE1B; ubiquitin-like 1-activating enzyme E1 B [EC:6.3.2.19]
Locus_13102_Transcript_8/11_Confidence_0.076_Length_962	K10686	UBE1C; ubiquitin-activating enzyme E1 C [EC:6.3.2.19]
Locus_8715_Transcript_14/14_Confidence_0.051_Length_1109	K10691	UBR4; E3 ubiquitin-protein ligase UBR4 [EC:6.3.2.19]
Locus_41773_Transcript_1/1_Confidence_0.000_Length_135	K10703	PHS1; very-long-chain (3R)-3-hydroxyacyl-[acyl-carrier protein] dehydratase [EC:4.2.1.134]
Locus_8279_Transcript_4/6_Confidence_0.118_Length_779	K10712	ADO; cysteamine dioxygenase [EC:1.13.11.19]
Locus_15934_Transcript_9/15_Confidence_0.071_Length_692	K10739	RFA2; replication factor A2
Locus_2571_Transcript_7/7_Confidence_0.373_Length_846	K10740	RPA3; replication factor A3
Locus_42708_Transcript_1/2_Confidence_0.920_Length_353	K10743	RNASEH2A; ribonuclease H2 subunit A [EC:3.1.26.4]
Locus_46915_Transcript_1/1_Confidence_1.000_Length_198	K10744	RNASEH2B; ribonuclease H2 subunit B
Locus_35433_Transcript_1/3_Confidence_1.000_Length_300	K10745	RNASEH2C; ribonuclease H2 subunit C
Locus_955_Transcript_7/16_Confidence_0.457_Length_1250	K10747	LIG1; DNA ligase 1 [EC:6.5.1.1]
Locus_35244_Transcript_1/1_Confidence_0.667_Length_178	K10754	RFC1; replication factor C subunit 1
Locus_7732_Transcript_6/6_Confidence_0.342_Length_780	K10755	RFC2_4; replication factor C subunit 2/4
Locus_8918_Transcript_2/2_Confidence_0.577_Length_580	K10756	RFC3_5; replication factor C subunit 3/5
Locus_27652_Transcript_1/1_Confidence_0.000_Length_150	K10772	APEX2; AP endonuclease 2 [EC:4.2.99.18]
Locus_27453_Transcript_2/5_Confidence_0.880_Length_334	K10773	NTH; endonuclease III [EC:4.2.99.18]
Locus_234_Transcript_30/67_Confidence_0.062_Length_2389	K10775	E4.3.1.24; phenylalanine ammonia-lyase [EC:4.3.1.24]
Locus_9135_Transcript_6/8_Confidence_0.402_Length_1234	K10781	FATB; fatty acyl-ACP thioesterase B [EC:3.1.2.14 3.1.2.-]
Locus_5587_Transcript_1/4_Confidence_0.056_Length_1142	K10782	FATA; fatty acyl-ACP thioesterase A [EC:3.1.2.14 3.1.2.-]
Locus_5106_Transcript_2/6_Confidence_0.800_Length_745	K10798	PARP; poly [ADP-ribose] polymerase [EC:2.4.2.30]
Locus_7795_Transcript_5/9_Confidence_0.273_Length_1377	K10801	MBD4; methyl-CpG-binding domain protein 4 [EC:3.2.2.-]
Locus_650_Transcript_18/24_Confidence_0.141_Length_738	K10802	HMGB1; high mobility group protein B1
Locus_206_Transcript_63/75_Confidence_0.084_Length_1368	K10803	XRCC1; DNA-repair protein XRCC1
Locus_6646_Transcript_9/10_Confidence_0.330_Length_738	K10807	RRM1; ribonucleoside-diphosphate reductase subunit M1 [EC:1.17.4.1]
Locus_6039_Transcript_9/13_Confidence_0.288_Length_1155	K10808	RRM2; ribonucleoside-diphosphate reductase subunit M2 [EC:1.17.4.1]
Locus_40012_Transcript_1/1_Confidence_0.000_Length_106	K10838	XPC; xeroderma pigmentosum group C-complementing protein
Locus_4559_Transcript_18/19_Confidence_0.203_Length_1367	K10839	RAD23; UV excision repair protein RAD23
Locus_34372_Transcript_1/3_Confidence_1.000_Length_319	K10841	ERCC6; DNA excision repair protein ERCC-6
Locus_2446_Transcript_1/6_Confidence_0.569_Length_640	K10842	MNAT1; CDK-activating kinase assembly factor MAT1
Locus_5968_Transcript_7/7_Confidence_0.161_Length_1007	K10843	ERCC3; DNA excision repair protein ERCC-3 [EC:3.6.4.12]
Locus_38322_Transcript_1/1_Confidence_0.000_Length_117	K10844	ERCC2; DNA excision repair protein ERCC-2 [EC:3.6.4.12]
Locus_26_Transcript_25/26_Confidence_0.123_Length_743	K10845	TTDA; TFIIH basal transcription factor complex TTD-A subunit
Locus_35882_Transcript_1/1_Confidence_0.000_Length_148	K10846	ERCC5; DNA excision repair protein ERCC-5
Locus_22884_Transcript_1/1_Confidence_0.000_Length_207	K10848	ERCC4; DNA excision repair protein ERCC-4 [EC:3.1.-.-]
Locus_40213_Transcript_1/1_Confidence_0.917_Length_157	K10849	ERCC1; DNA excision repair protein ERCC-1
Locus_15998_Transcript_5/7_Confidence_0.382_Length_1137	K10866	RAD50; DNA repair protein RAD50 [EC:3.6.-.-]
Locus_30698_Transcript_1/1_Confidence_0.000_Length_252	K10867	NBN; nijmegen breakage syndrome protein 1
Locus_28958_Transcript_1/2_Confidence_1.000_Length_212	K10872	DMC1; meiotic recombination protein DMC1
Locus_5578_Transcript_5/17_Confidence_0.324_Length_831	K10875	RAD54L; DNA repair and recombination protein RAD54 and RAD54-like protein [EC:3.6.4.-]
Locus_37520_Transcript_1/1_Confidence_0.000_Length_100	K10878	SPO11; meiotic recombination protein SPO11
Locus_27607_Transcript_2/4_Confidence_0.683_Length_494	K10882	EME1; crossover junction endonuclease EME1 [EC:3.1.22.-]
Locus_3152_Transcript_3/6_Confidence_0.182_Length_515	K10884	XRCC6; ATP-dependent DNA helicase 2 subunit 1
Locus_28316_Transcript_1/4_Confidence_1.000_Length_380	K10885	XRCC5; ATP-dependent DNA helicase 2 subunit 2
Locus_28762_Transcript_1/1_Confidence_0.000_Length_321	K10886	XRCC4; DNA-repair protein XRCC4
Locus_30056_Transcript_2/3_Confidence_0.105_Length_407	K10891	FANCD2; fanconi anemia group D2 protein
Locus_15226_Transcript_2/2_Confidence_0.000_Length_330	K10896	FANCM; fanconi anemia group M protein
Locus_35114_Transcript_1/1_Confidence_0.000_Length_195	K10901	BLM; bloom syndrome protein [EC:3.6.4.12]
Locus_2997_Transcript_7/7_Confidence_0.403_Length_1292	K10949	KDELR; ER lumen protein retaining receptor
Locus_5749_Transcript_6/6_Confidence_0.429_Length_788	K10950	ERO1L; ERO1-like protein alpha [EC:1.8.4.-]
Locus_356_Transcript_33/66_Confidence_0.084_Length_1404	K10956	SEC61A; protein transport protein SEC61 subunit alpha
Locus_40440_Transcript_2/2_Confidence_0.143_Length_120	K10960	chlP; geranylgeranyl reductase [EC:1.3.1.83]
Locus_907_Transcript_12/21_Confidence_0.234_Length_1212	K11086	SNRPB; small nuclear ribonucleoprotein B and B'
Locus_660_Transcript_17/18_Confidence_0.142_Length_808	K11087	SNRPD1; small nuclear ribonucleoprotein D1
Locus_928_Transcript_3/21_Confidence_0.369_Length_1067	K11088	SNRPD3; small nuclear ribonucleoprotein D3
Locus_47_Transcript_7/8_Confidence_0.035_Length_1361	K11090	LA; lupus La protein
Locus_27921_Transcript_2/3_Confidence_0.556_Length_260	K11091	SNRPA; U1 small nuclear ribonucleoprotein A
Locus_9583_Transcript_1/1_Confidence_0.923_Length_937	K11092	SNRPA1; U2 small nuclear ribonucleoprotein A'
Locus_536_Transcript_17/17_Confidence_0.036_Length_1847	K11093	SNRP70; U1 small nuclear ribonucleoprotein 70kDa
Locus_2250_Transcript_6/9_Confidence_0.500_Length_928	K11094	SNRPB2; U2 small nuclear ribonucleoprotein B''
Locus_3695_Transcript_1/7_Confidence_0.483_Length_1075	K11095	SNRPC; U1 small nuclear ribonucleoprotein C
Locus_313_Transcript_25/45_Confidence_0.135_Length_704	K11096	SNRPD2; small nuclear ribonucleoprotein D2
Locus_7012_Transcript_1/4_Confidence_0.492_Length_505	K11097	SNRPE; small nuclear ribonucleoprotein E
Locus_5269_Transcript_3/9_Confidence_0.370_Length_606	K11098	SNRPF; small nuclear ribonucleoprotein F
Locus_326_Transcript_3/8_Confidence_0.440_Length_623	K11099	SNRPG; small nuclear ribonucleoprotein G
Locus_9957_Transcript_2/4_Confidence_0.360_Length_332	K11108	RCL1; RNA 3'-terminal phosphate cyclase-like protein
Locus_27992_Transcript_1/2_Confidence_0.714_Length_322	K11126	TERT; telomerase reverse transcriptase [EC:2.7.7.49]
Locus_5526_Transcript_3/19_Confidence_0.302_Length_660	K11129	NHP2; H/ACA ribonucleoprotein complex subunit 2
Locus_389_Transcript_20/31_Confidence_0.146_Length_1617	K11131	DKC1; H/ACA ribonucleoprotein complex subunit 4 [EC:5.4.99.-]
Locus_13540_Transcript_5/5_Confidence_0.404_Length_334	K11137	TELO2; telomere length regulation protein
Locus_558_Transcript_4/6_Confidence_0.044_Length_895	K11147	DHRS4; dehydrogenase/reductase SDR family member 4 [EC:1.1.-.-]
Locus_8772_Transcript_1/3_Confidence_0.636_Length_418	K11155	DGAT1; diacylglycerol O-acyltransferase 1 [EC:2.3.1.20 2.3.1.75 2.3.1.76]
Locus_690_Transcript_20/20_Confidence_0.215_Length_705	K11188	PRDX6; peroxiredoxin 6, 1-Cys peroxiredoxin [EC:1.11.1.7 1.11.1.15 3.1.1.-]
Locus_923_Transcript_19/25_Confidence_0.133_Length_706	K11251	H2A; histone H2A
Locus_4468_Transcript_13/14_Confidence_0.235_Length_1032	K11252	H2B; histone H2B
Locus_7646_Transcript_7/11_Confidence_0.203_Length_1118	K11253	H3; histone H3
Locus_44695_Transcript_1/1_Confidence_1.000_Length_323	K11254	H4; histone H4
Locus_35710_Transcript_3/3_Confidence_0.000_Length_194	K11262	ACAC; acetyl-CoA carboxylase / biotin carboxylase [EC:6.4.1.2 6.3.4.14]
Locus_941_Transcript_28/28_Confidence_0.176_Length_1442	K11294	NCL; nucleolin
Locus_9535_Transcript_7/10_Confidence_0.037_Length_875	K11303	HAT1; histone acetyltransferase 1 [EC:2.3.1.48]
Locus_2930_Transcript_4/11_Confidence_0.325_Length_880	K11352	NDUFA12; NADH dehydrogenase (ubiquinone) 1 alpha subcomplex subunit 12
Locus_28410_Transcript_1/1_Confidence_0.000_Length_240	K11407	HDAC6_10; histone deacetylase 6/10 [EC:3.5.1.98]
Locus_6916_Transcript_1/5_Confidence_0.509_Length_910	K11418	HDAC11; histone deacetylase 11 [EC:3.5.1.98]
Locus_9558_Transcript_2/2_Confidence_0.857_Length_617	K11420	EHMT; euchromatic histone-lysine N-methyltransferase [EC:2.1.1.43]
Locus_9250_Transcript_8/11_Confidence_0.113_Length_1040	K11423	SETD2; histone-lysine N-methyltransferase SETD2 [EC:2.1.1.43]
Locus_4519_Transcript_5/7_Confidence_0.315_Length_543	K11430	EZH2; histone-lysine N-methyltransferase EZH2 [EC:2.1.1.43]
Locus_9005_Transcript_3/6_Confidence_0.343_Length_658	K11434	PRMT1; protein arginine N-methyltransferase 1 [EC:2.1.1.-]
Locus_7330_Transcript_2/5_Confidence_0.722_Length_754	K11517	HAO; (S)-2-hydroxy-acid oxidase [EC:1.1.3.15]
Locus_2986_Transcript_11/13_Confidence_0.386_Length_1055	K11518	TOM40; mitochondrial import receptor subunit TOM40
Locus_3697_Transcript_10/16_Confidence_0.065_Length_730	K11583	PPP2R3; serine/threonine-protein phosphatase 2A regulatory subunit B''
Locus_7936_Transcript_4/4_Confidence_0.750_Length_406	K11584	PPP2R5; serine/threonine-protein phosphatase 2A regulatory subunit B'
Locus_7110_Transcript_8/8_Confidence_0.052_Length_897	K11592	DICER1; endoribonuclease Dicer [EC:3.1.26.-]
Locus_8502_Transcript_2/6_Confidence_0.547_Length_583	K11594	DDX3X; ATP-dependent RNA helicase DDX3X [EC:3.6.4.13]
Locus_4464_Transcript_12/13_Confidence_0.209_Length_724	K11599	POMP; proteasome maturation protein
Locus_12748_Transcript_5/5_Confidence_0.031_Length_958	K11600	RRP41; exosome complex component RRP41
Locus_9557_Transcript_1/3_Confidence_0.929_Length_508	K11643	CHD4; chromodomain-helicase-DNA-binding protein 4 [EC:3.6.4.12]
Locus_846_Transcript_21/24_Confidence_0.018_Length_1528	K11644	SIN3A; paired amphipathic helix protein Sin3a
Locus_19675_Transcript_1/1_Confidence_0.000_Length_193	K11674	MCRS1; microspherule protein 1
Locus_21934_Transcript_2/3_Confidence_0.125_Length_313	K11717	sufS; cysteine desulfurase / selenocysteine lyase [EC:2.8.1.7 4.4.1.16]
Locus_513_Transcript_7/21_Confidence_0.342_Length_1138	K11718	HUGT; UDP-glucose:glycoprotein glucosyltransferase [EC:2.4.1.-]
Locus_31715_Transcript_1/3_Confidence_0.926_Length_440	K11752	ribD; diaminohydroxyphosphoribosylaminopyrimidine deaminase / 5-amino-6-(5-phosphoribosylamino)uracil reductase [EC:3.5.4.26 1.1.1.193]
Locus_14727_Transcript_1/4_Confidence_0.789_Length_278	K11755	hisIE; phosphoribosyl-ATP pyrophosphohydrolase / phosphoribosyl-AMP cyclohydrolase [EC:3.6.1.31 3.5.4.19]
Locus_7139_Transcript_3/3_Confidence_0.400_Length_792	K11778	DHDDS; ditrans,polycis-polyprenyl diphosphate synthase [EC:2.5.1.87]
Locus_8134_Transcript_5/5_Confidence_0.620_Length_1082	K11808	ADE2; phosphoribosylaminoimidazole carboxylase [EC:4.1.1.21]
Locus_3980_Transcript_8/8_Confidence_0.031_Length_1147	K11817	AAO1_2; indole-3-acetaldehyde oxidase [EC:1.2.3.7]
Locus_24894_Transcript_1/2_Confidence_0.143_Length_241	K11818	CYP83B1; cytochrome P450, family 83, subfamily B, polypeptide 1 [EC:1.14.-.-]
Locus_7141_Transcript_3/4_Confidence_0.485_Length_946	K11821	ST5A_B_C; desulfoglucosinolate sulfotransferase A/B/C [EC:2.8.2.-]
Locus_4053_Transcript_11/13_Confidence_0.264_Length_1242	K11824	AP2A; AP-2 complex subunit alpha
Locus_4311_Transcript_10/12_Confidence_0.230_Length_1070	K11826	AP2M1; AP-2 complex subunit mu-1
Locus_6145_Transcript_4/5_Confidence_0.057_Length_683	K11827	AP2S1; AP-2 complex subunit sigma-1
Locus_9762_Transcript_4/4_Confidence_0.118_Length_243	K11838	USP7; ubiquitin carboxyl-terminal hydrolase 7 [EC:3.1.2.15]
Locus_7720_Transcript_4/5_Confidence_0.600_Length_892	K11863	ATXN3; Ataxin-3 [EC:3.4.22.-]
Locus_7342_Transcript_4/5_Confidence_0.356_Length_1085	K11866	STAMBP; STAM-binding protein [EC:3.1.2.15]
Locus_20209_Transcript_1/3_Confidence_0.944_Length_330	K11868	CYP71A13; indoleacetaldoxime dehydratase [EC:4.99.1.6]
Locus_2533_Transcript_5/11_Confidence_0.280_Length_1308	K11883	NOB1; RNA-binding protein NOB1
Locus_3061_Transcript_8/8_Confidence_0.240_Length_1413	K11984	SART1; U4/U6.U5 tri-snRNP-associated protein 1
Locus_8401_Transcript_2/9_Confidence_0.314_Length_874	K11996	MOCS3; adenylyltransferase and sulfurtransferase
Locus_5989_Transcript_8/8_Confidence_0.126_Length_1243	K12115	ZTL; clock-associated PAS protein ZTL
Locus_2325_Transcript_4/4_Confidence_0.554_Length_1287	K12116	FKF1; flavin-binding kelch repeat F-box protein 1
Locus_37985_Transcript_2/2_Confidence_0.250_Length_124	K12118	CRY1; cryptochrome 1
Locus_10562_Transcript_2/3_Confidence_0.050_Length_940	K12119	CRY2; cryptochrome 2
Locus_6887_Transcript_2/5_Confidence_0.536_Length_953	K12120	PHYA; phytochrome A
Locus_5860_Transcript_6/6_Confidence_0.000_Length_879	K12121	PHYB; phytochrome B
Locus_8176_Transcript_3/4_Confidence_0.698_Length_392	K12124	GI; GIGANTEA
Locus_2960_Transcript_10/13_Confidence_0.195_Length_1358	K12125	ELF3; protein EARLY FLOWERING 3
Locus_39813_Transcript_1/1_Confidence_0.000_Length_234	K12126	PIF3; phytochrome-interacting factor 3
Locus_7433_Transcript_1/3_Confidence_0.615_Length_1336	K12127	TOC1; pseudo-response regulator 1
Locus_73_Transcript_13/28_Confidence_0.130_Length_1918	K12129	PRR7; pseudo-response regulator 7
Locus_41095_Transcript_1/1_Confidence_0.000_Length_150	K12130	PRR5; pseudo-response regulator 5
Locus_5062_Transcript_15/21_Confidence_0.140_Length_1729	K12133	LHY; MYB-related transcription factor LHY
Locus_36737_Transcript_1/2_Confidence_0.926_Length_437	K12134	CCA1; circadian clock associated 1
Locus_5393_Transcript_16/25_Confidence_0.280_Length_866	K12160	SUMO; small ubiquitin-related modifier
Locus_1936_Transcript_11/15_Confidence_0.250_Length_842	K12161	URM1; ubiquitin related modifier 1
Locus_10609_Transcript_2/3_Confidence_0.062_Length_1419	K12183	TSG101; ESCRT-I complex subunit TSG101
Locus_2478_Transcript_14/14_Confidence_0.039_Length_949	K12184	VPS28; ESCRT-I complex subunit VPS28
Locus_6715_Transcript_7/11_Confidence_0.340_Length_1280	K12185	VPS37; ESCRT-I complex subunit VPS37
Locus_10507_Transcript_3/3_Confidence_0.942_Length_660	K12188	SNF8; ESCRT-II complex subunit VPS22
Locus_9660_Transcript_2/2_Confidence_0.000_Length_516	K12189	VPS25; ESCRT-II complex subunit VPS25
Locus_35439_Transcript_1/2_Confidence_0.769_Length_182	K12190	VPS36; ESCRT-II complex subunit VPS36
Locus_4458_Transcript_2/12_Confidence_0.254_Length_944	K12191	CHMP2A; charged multivesicular body protein 2A
Locus_2019_Transcript_9/13_Confidence_0.191_Length_1012	K12192	CHMP2B; charged multivesicular body protein 2B
Locus_6541_Transcript_4/7_Confidence_0.059_Length_982	K12193	VPS24; charged multivesicular body protein 3
Locus_521_Transcript_14/28_Confidence_0.162_Length_979	K12194	CHMP4; charged multivesicular body protein 4
Locus_10024_Transcript_4/7_Confidence_0.323_Length_1013	K12195	CHMP6; charged multivesicular body protein 6
Locus_7123_Transcript_2/4_Confidence_0.714_Length_803	K12196	VPS4; vacuolar protein-sorting-associated protein 4
Locus_8936_Transcript_6/7_Confidence_0.127_Length_798	K12197	CHMP1; charged multivesicular body protein 1
Locus_3223_Transcript_4/6_Confidence_0.179_Length_1093	K12198	CHMP5; charged multivesicular body protein 5
Locus_5247_Transcript_5/7_Confidence_0.138_Length_1447	K12199	VTA1; vacuolar protein sorting-associated protein VTA1
Locus_9313_Transcript_3/5_Confidence_0.111_Length_641	K12200	PDCD6IP; programmed cell death 6-interacting protein
Locus_10316_Transcript_4/5_Confidence_0.227_Length_1146	K12235	SRR; serine racemase [EC:5.1.1.18]
Locus_1891_Transcript_7/9_Confidence_0.221_Length_1000	K12251	aguB; N-carbamoylputrescine amidase [EC:3.5.1.53]
Locus_18633_Transcript_3/4_Confidence_0.125_Length_589	K12259	SMOX; spermine oxidase [EC:1.5.3.16 1.5.3.-]
Locus_8598_Transcript_4/5_Confidence_0.750_Length_766	K12261	HACL1; 2-hydroxyacyl-CoA lyase 1 [EC:4.1.-.-]
Locus_1689_Transcript_17/19_Confidence_0.107_Length_826	K12272	SRPRB; signal recognition particle receptor subunit beta
Locus_2564_Transcript_6/6_Confidence_0.245_Length_964	K12275	SEC62; translocation protein SEC62
Locus_9515_Transcript_13/13_Confidence_0.169_Length_552	K12309	GLB1; beta-galactosidase [EC:3.2.1.23]
Locus_16535_Transcript_4/7_Confidence_0.188_Length_780	K12345	SRD5A3; 3-oxo-5-alpha-steroid 4-dehydrogenase 3 [EC:1.3.1.22 1.3.1.94]
Locus_4253_Transcript_4/7_Confidence_0.362_Length_518	K12347	SLC11A; natural resistance-associated macrophage protein
Locus_5832_Transcript_3/4_Confidence_0.395_Length_730	K12349	ASAH2; neutral ceramidase [EC:3.5.1.23]
Locus_8769_Transcript_3/5_Confidence_0.057_Length_967	K12355	REF1; coniferyl-aldehyde dehydrogenase [EC:1.2.1.68]
Locus_19931_Transcript_1/2_Confidence_1.000_Length_338	K12356	UGT72E; coniferyl-alcohol glucosyltransferase [EC:2.4.1.111]
Locus_39155_Transcript_1/1_Confidence_0.000_Length_118	K12373	HEXA_B; hexosaminidase [EC:3.2.1.52]
Locus_4666_Transcript_5/5_Confidence_0.022_Length_889	K12382	PSAP; saposin
Locus_9703_Transcript_4/4_Confidence_0.737_Length_532	K12385	NPC1; Niemann-Pick C1 protein
Locus_26740_Transcript_1/1_Confidence_0.667_Length_177	K12386	CTNS; cystinosin
Locus_9735_Transcript_2/10_Confidence_0.176_Length_513	K12391	AP1G1; AP-1 complex subunit gamma-1
Locus_28680_Transcript_4/4_Confidence_0.182_Length_276	K12392	AP1B1; AP-1 complex subunit beta-1
Locus_6264_Transcript_17/18_Confidence_0.126_Length_1317	K12393	AP1M; AP-1 complex subunit mu
Locus_1427_Transcript_6/16_Confidence_0.200_Length_941	K12394	AP1S1_2; AP-1 complex subunit sigma 1/2
Locus_9832_Transcript_2/3_Confidence_0.250_Length_224	K12396	AP3D1; AP-3 complex subunit delta-1
Locus_25305_Transcript_1/1_Confidence_0.909_Length_257	K12397	AP3B; AP-3 complex subunit beta
Locus_12347_Transcript_3/5_Confidence_0.533_Length_349	K12398	AP3M; AP-3 complex subunit mu
Locus_14451_Transcript_1/2_Confidence_1.000_Length_694	K12399	AP3S; AP-3 complex subunit sigma
Locus_9921_Transcript_6/6_Confidence_0.500_Length_770	K12400	AP4E1; AP-4 complex subunit epsilon-1
Locus_6627_Transcript_6/9_Confidence_0.114_Length_815	K12402	AP4M1; AP-4 complex subunit mu-1
Locus_3505_Transcript_4/5_Confidence_0.547_Length_823	K12403	AP4S1; AP-4 complex subunit sigma-1
Locus_5208_Transcript_17/18_Confidence_0.040_Length_1011	K12446	E2.7.1.46; L-arabinokinase [EC:2.7.1.46]
Locus_763_Transcript_5/12_Confidence_0.163_Length_1149	K12447	USP; UDP-sugar pyrophosphorylase [EC:2.7.7.64]
Locus_2201_Transcript_21/28_Confidence_0.034_Length_1487	K12448	UXE; UDP-arabinose 4-epimerase [EC:5.1.3.5]
Locus_851_Transcript_8/13_Confidence_0.182_Length_669	K12449	AXS; UDP-apiose/xylose synthase
Locus_395_Transcript_38/47_Confidence_0.089_Length_2431	K12450	RHM; UDP-glucose 4,6-dehydratase [EC:4.2.1.76]
Locus_1272_Transcript_12/16_Confidence_0.161_Length_1485	K12451	UER1; 3,5-epimerase/4-reductase [EC:5.1.3.- 1.1.1.-]
Locus_7085_Transcript_2/5_Confidence_0.387_Length_590	K12456	APC13; anaphase-promoting complex subunit 13
Locus_7913_Transcript_1/1_Confidence_0.000_Length_300	K12462	ARHGDI; Rho GDP-dissociation inhibitor
Locus_5684_Transcript_2/7_Confidence_0.412_Length_872	K12471	EPN; epsin
Locus_41872_Transcript_1/1_Confidence_0.000_Length_124	K12479	VPS45; vacuolar protein sorting-associated protein 45
Locus_5976_Transcript_11/12_Confidence_0.500_Length_1185	K12483	EHD1; EH domain-containing protein 1
Locus_8664_Transcript_5/6_Confidence_0.066_Length_834	K12486	SMAP; stromal membrane-associated protein
Locus_37163_Transcript_3/3_Confidence_0.167_Length_266	K12489	ACAP; Arf-GAP with coiled-coil, ANK repeat and PH domain-containing protein
Locus_2835_Transcript_7/19_Confidence_0.263_Length_1339	K12492	ARFGAP1; ADP-ribosylation factor GTPase-activating protein 1
Locus_9622_Transcript_1/1_Confidence_0.962_Length_629	K12493	ARFGAP2_3; ADP-ribosylation factor GTPase-activating protein 2/3
Locus_8688_Transcript_8/10_Confidence_0.208_Length_897	K12501	HST; homogentisate solanesyltransferase
Locus_2621_Transcript_12/13_Confidence_0.154_Length_1464	K12502	VTE3; MPBQ/MSBQ methyltransferase
Locus_6153_Transcript_5/10_Confidence_0.486_Length_861	K12524	thrA; bifunctional aspartokinase / homoserine dehydrogenase 1 [EC:2.7.2.4 1.1.1.3]
Locus_3157_Transcript_8/13_Confidence_0.105_Length_752	K12580	CNOT3; CCR4-NOT transcription complex subunit 3
Locus_5278_Transcript_6/7_Confidence_0.333_Length_1455	K12581	CNOT7_8; CCR4-NOT transcription complex subunit 7/8
Locus_7846_Transcript_4/6_Confidence_0.357_Length_842	K12585	DIS3; exosome complex exonuclease DIS3/RRP44 [EC:3.1.13.-]
Locus_6070_Transcript_5/11_Confidence_0.154_Length_593	K12586	RRP43; exosome complex component RRP43
Locus_3699_Transcript_1/4_Confidence_0.556_Length_831	K12587	MTR3; exosome complex component MTR3
Locus_29562_Transcript_3/4_Confidence_0.448_Length_385	K12589	RRP42; exosome complex component RRP42
Locus_16645_Transcript_1/1_Confidence_0.941_Length_468	K12590	RRP46; exosome complex component RRP46
Locus_17192_Transcript_1/3_Confidence_0.853_Length_563	K12591	RRP6; exosome complex exonuclease RRP6 [EC:3.1.13.-]
Locus_10780_Transcript_5/8_Confidence_0.543_Length_625	K12592	C1D; exosome complex protein LRP1
Locus_8836_Transcript_4/5_Confidence_0.561_Length_947	K12598	MTR4; ATP-dependent RNA helicase DOB1 [EC:3.6.4.13]
Locus_25860_Transcript_1/1_Confidence_0.667_Length_135	K12599	SKI2; antiviral helicase SKI2 [EC:3.6.4.-]
Locus_8709_Transcript_1/1_Confidence_0.000_Length_267	K12600	SKI3; superkiller protein 3
Locus_4845_Transcript_4/6_Confidence_0.056_Length_1238	K12602	WDR61; WD repeat-containing protein 61
Locus_6495_Transcript_5/5_Confidence_0.224_Length_1212	K12603	CNOT6; CCR4-NOT transcription complex subunit 6
Locus_7120_Transcript_4/5_Confidence_0.150_Length_658	K12604	CNOT1; CCR4-NOT transcription complex subunit 1
Locus_5325_Transcript_5/8_Confidence_0.146_Length_1023	K12605	CNOT2; CCR4-NOT transcription complex subunit 2
Locus_24098_Transcript_1/1_Confidence_0.000_Length_159	K12606	RCD1; CCR4-NOT transcription complex subunit 9
Locus_3820_Transcript_3/3_Confidence_0.676_Length_1053	K12607	CNOT10; CCR4-NOT transcription complex subunit 10
Locus_9130_Transcript_1/5_Confidence_0.679_Length_930	K12608	CAF16; CCR4-NOT complex subunit CAF16
Locus_8481_Transcript_6/8_Confidence_0.022_Length_732	K12611	DCP1B; mRNA-decapping enzyme 1B [EC:3.-.-.-]
Locus_5973_Transcript_12/14_Confidence_0.067_Length_1112	K12613	DCP2; mRNA-decapping enzyme subunit 2 [EC:3.6.1.62]
Locus_4884_Transcript_8/8_Confidence_0.253_Length_745	K12614	DDX6; ATP-dependent RNA helicase DDX6/DHH1 [EC:3.6.4.13]
Locus_43642_Transcript_1/1_Confidence_1.000_Length_307	K12616	EDC4; enhancer of mRNA-decapping protein 4
Locus_498_Transcript_3/7_Confidence_0.492_Length_1399	K12617	PATL1; DNA topoisomerase 2-associated protein PAT1
Locus_42885_Transcript_1/1_Confidence_0.500_Length_140	K12619	XRN2; 5'-3' exoribonuclease 2 [EC:3.1.13.-]
Locus_6231_Transcript_3/5_Confidence_0.479_Length_866	K12620	LSM1; U6 snRNA-associated Sm-like protein LSm1
Locus_296_Transcript_2/3_Confidence_0.059_Length_658	K12621	LSM2; U6 snRNA-associated Sm-like protein LSm2
Locus_777_Transcript_11/13_Confidence_0.255_Length_670	K12622	LSM3; U6 snRNA-associated Sm-like protein LSm3
Locus_859_Transcript_2/5_Confidence_0.722_Length_632	K12623	LSM4; U6 snRNA-associated Sm-like protein LSm4
Locus_7978_Transcript_11/11_Confidence_0.366_Length_612	K12624	LSM5; U6 snRNA-associated Sm-like protein LSm5
Locus_2181_Transcript_2/4_Confidence_1.000_Length_645	K12625	LSM6; U6 snRNA-associated Sm-like protein LSm6
Locus_3147_Transcript_11/14_Confidence_0.234_Length_746	K12626	LSM7; U6 snRNA-associated Sm-like protein LSm7
Locus_6118_Transcript_12/14_Confidence_0.171_Length_568	K12627	LSM8; U6 snRNA-associated Sm-like protein LSm8
Locus_31588_Transcript_1/1_Confidence_0.000_Length_187	K12637	CYP90C1; 3-epi-6-deoxocathasterone 23-monooxygenase [EC:1.14.13.112]
Locus_1146_Transcript_9/9_Confidence_0.212_Length_1623	K12655	OTUD5; OTU domain-containing protein 5 [EC:3.1.2.15]
Locus_8985_Transcript_5/7_Confidence_0.468_Length_923	K12657	ALDH18A1; delta-1-pyrroline-5-carboxylate synthetase [EC:2.7.2.11 1.2.1.41]
Locus_7516_Transcript_2/4_Confidence_0.471_Length_477	K12662	PRPF4; U4/U6 small nuclear ribonucleoprotein PRP4
Locus_7528_Transcript_3/6_Confidence_0.500_Length_587	K12663	ECH1; delta(3,5)-Delta(2,4)-dienoyl-CoA isomerase [EC:5.3.3.-]
Locus_3252_Transcript_13/13_Confidence_0.029_Length_1785	K12666	OST1; oligosaccharyltransferase complex subunit alpha (ribophorin I)
Locus_6994_Transcript_3/4_Confidence_0.675_Length_928	K12667	SWP1; oligosaccharyltransferase complex subunit delta (ribophorin II)
Locus_1761_Transcript_11/19_Confidence_0.240_Length_765	K12668	OST2; oligosaccharyltransferase complex subunit epsilon
Locus_1943_Transcript_10/15_Confidence_0.267_Length_1347	K12669	OST3; oligosaccharyltransferase complex subunit gamma
Locus_8431_Transcript_3/7_Confidence_0.180_Length_644	K12670	WBP1; oligosaccharyltransferase complex subunit beta
Locus_1950_Transcript_8/11_Confidence_0.220_Length_958	K12733	PPIL1; peptidyl-prolyl cis-trans isomerase-like 1 [EC:5.2.1.8]
Locus_7808_Transcript_9/10_Confidence_0.051_Length_765	K12741	HNRNPA1_3; heterogeneous nuclear ribonucleoprotein A1/A3
Locus_4260_Transcript_4/11_Confidence_0.322_Length_535	K12795	SUGT1; suppressor of G2 allele of SKP1
Locus_5926_Transcript_3/5_Confidence_0.676_Length_1159	K12811	DDX46; ATP-dependent RNA helicase DDX46/PRP5 [EC:3.6.4.13]
Locus_573_Transcript_18/26_Confidence_0.092_Length_2030	K12812	UAP56; ATP-dependent RNA helicase UAP56/SUB2 [EC:3.6.4.13]
Locus_4416_Transcript_6/7_Confidence_0.309_Length_968	K12813	DHX16; pre-mRNA-splicing factor ATP-dependent RNA helicase DHX16 [EC:3.6.4.13]
Locus_31990_Transcript_2/3_Confidence_0.500_Length_259	K12815	DHX38; pre-mRNA-splicing factor ATP-dependent RNA helicase PRP16 [EC:3.6.4.13]
Locus_5114_Transcript_5/6_Confidence_0.128_Length_1022	K12816	CDC40; pre-mRNA-processing factor 17
Locus_5441_Transcript_9/14_Confidence_0.142_Length_1203	K12817	PRPF18; pre-mRNA-splicing factor 18
Locus_9869_Transcript_1/1_Confidence_0.000_Length_237	K12818	DHX8; ATP-dependent RNA helicase DHX8/PRP22 [EC:3.6.4.13]
Locus_1840_Transcript_41/52_Confidence_0.134_Length_1679	K12819	SLU7; pre-mRNA-processing factor SLU7
Locus_6862_Transcript_3/5_Confidence_0.600_Length_619	K12820	DHX15; pre-mRNA-splicing factor ATP-dependent RNA helicase DHX15/PRP43 [EC:3.6.4.13]
Locus_35861_Transcript_1/3_Confidence_0.951_Length_362	K12821	PRPF40; pre-mRNA-processing factor 40
Locus_9828_Transcript_7/9_Confidence_0.164_Length_714	K12822	RBM25; RNA-binding protein 25
Locus_3630_Transcript_19/20_Confidence_0.128_Length_1394	K12823	DDX5; ATP-dependent RNA helicase DDX5/DBP2 [EC:3.6.4.13]
Locus_26055_Transcript_1/5_Confidence_0.085_Length_388	K12824	TCERG1; transcription elongation regulator 1
Locus_4331_Transcript_4/5_Confidence_0.100_Length_2111	K12825	SF3A1; splicing factor 3A subunit 1
Locus_5858_Transcript_4/4_Confidence_0.523_Length_548	K12826	SF3A2; splicing factor 3A subunit 2
Locus_5359_Transcript_9/11_Confidence_0.289_Length_981	K12827	SF3A3; splicing factor 3A subunit 3
Locus_3559_Transcript_9/15_Confidence_0.213_Length_1338	K12828	SF3B1; splicing factor 3B subunit 1
Locus_1791_Transcript_12/23_Confidence_0.149_Length_1185	K12829	SF3B2; splicing factor 3B subunit 2
Locus_6410_Transcript_4/6_Confidence_0.279_Length_906	K12830	SF3B3; splicing factor 3B subunit 3
Locus_6287_Transcript_2/4_Confidence_0.625_Length_925	K12831	SF3B4; splicing factor 3B subunit 4
Locus_3471_Transcript_6/7_Confidence_0.388_Length_766	K12832	SF3B5; splicing factor 3B subunit 5
Locus_1167_Transcript_15/15_Confidence_0.187_Length_777	K12833	SF3B14; pre-mRNA branch site protein p14
Locus_8329_Transcript_4/5_Confidence_0.169_Length_414	K12834	PHF5A; PHD finger-like domain-containing protein 5A
Locus_4717_Transcript_5/5_Confidence_0.378_Length_1063	K12835	DDX42; ATP-dependent RNA helicase DDX42 [EC:3.6.4.13]
Locus_843_Transcript_14/19_Confidence_0.248_Length_1451	K12836	U2AF1; splicing factor U2AF 35 kDa subunit
Locus_2889_Transcript_29/39_Confidence_0.178_Length_2047	K12837	U2AF2; splicing factor U2AF 65 kDa subunit
Locus_3213_Transcript_6/18_Confidence_0.224_Length_1266	K12839	SMNDC1; survival of motor neuron-related-splicing factor 30
Locus_6500_Transcript_1/5_Confidence_0.875_Length_1632	K12840	RBM17; splicing factor 45
Locus_9688_Transcript_1/1_Confidence_0.000_Length_116	K12842	SR140; U2-associated protein SR140
Locus_4591_Transcript_9/11_Confidence_0.052_Length_1510	K12843	PRPF3; U4/U6 small nuclear ribonucleoprotein PRP3
Locus_27475_Transcript_1/1_Confidence_0.000_Length_351	K12844	PRPF31; U4/U6 small nuclear ribonucleoprotein PRP31
Locus_44006_Transcript_1/1_Confidence_1.000_Length_306	K12845	SNU13; U4/U6 small nuclear ribonucleoprotein SNU13
Locus_10504_Transcript_1/6_Confidence_0.627_Length_826	K12846	SNRNP27; U4/U6.U5 tri-snRNP-associated protein 3
Locus_41019_Transcript_1/1_Confidence_0.000_Length_133	K12847	USP39; U4/U6.U5 tri-snRNP-associated protein 2
Locus_4442_Transcript_5/13_Confidence_0.500_Length_919	K12848	SNU23; U4/U6.U5 tri-snRNP component SNU23
Locus_1015_Transcript_23/27_Confidence_0.127_Length_1410	K12849	PRPF38A; pre-mRNA-splicing factor 38A
Locus_2094_Transcript_7/20_Confidence_0.230_Length_1191	K12850	PRPF38B; pre-mRNA-splicing factor 38B
Locus_4133_Transcript_6/10_Confidence_0.353_Length_616	K12852	EFTUD2; 116 kDa U5 small nuclear ribonucleoprotein component
Locus_832_Transcript_16/19_Confidence_0.168_Length_1524	K12854	SNRNP200; pre-mRNA-splicing helicase BRR2 [EC:3.6.4.13]
Locus_26778_Transcript_1/1_Confidence_0.000_Length_335	K12855	PRPF6; pre-mRNA-processing factor 6
Locus_37793_Transcript_1/1_Confidence_0.000_Length_172	K12856	PRPF8; pre-mRNA-processing factor 8
Locus_4608_Transcript_3/4_Confidence_0.086_Length_784	K12857	SNRNP40; Prp8 binding protein
Locus_7547_Transcript_8/10_Confidence_0.063_Length_827	K12858	DDX23; ATP-dependent RNA helicase DDX23/PRP28 [EC:3.6.4.13]
Locus_441_Transcript_19/28_Confidence_0.184_Length_866	K12859	TXNL4A; U5 snRNP protein, DIM1 family
Locus_46853_Transcript_1/1_Confidence_1.000_Length_134	K12860	CDC5L; pre-mRNA-splicing factor CDC5/CEF1
Locus_1138_Transcript_10/11_Confidence_0.323_Length_944	K12861	BCAS2; pre-mRNA-splicing factor SPF27
Locus_6922_Transcript_4/22_Confidence_0.178_Length_1136	K12862	PLRG1; pleiotropic regulator 1
Locus_3813_Transcript_14/15_Confidence_0.188_Length_1063	K12863	CWC15; protein CWC15
Locus_2658_Transcript_1/1_Confidence_0.000_Length_544	K12864	CTNNBL1; beta-catenin-like protein 1
Locus_21467_Transcript_1/2_Confidence_0.903_Length_467	K12865	PQBP1; polyglutamine-binding protein 1
Locus_3276_Transcript_14/16_Confidence_0.064_Length_1017	K12867	SYF1; pre-mRNA-splicing factor SYF1
Locus_4800_Transcript_6/14_Confidence_0.238_Length_1137	K12868	SYF2; pre-mRNA-splicing factor SYF2
Locus_7165_Transcript_5/6_Confidence_0.167_Length_1159	K12869	CRN; crooked neck
Locus_9665_Transcript_7/10_Confidence_0.171_Length_1086	K12870	ISY1; pre-mRNA-splicing factor ISY1
Locus_1999_Transcript_9/10_Confidence_0.234_Length_930	K12871	CCDC12; coiled-coil domain-containing protein 12
Locus_950_Transcript_6/10_Confidence_0.226_Length_1479	K12872	RBM22; pre-mRNA-splicing factor RBM22/SLT11
Locus_7425_Transcript_1/2_Confidence_0.946_Length_470	K12873	BUD31; bud site selection protein 31
Locus_4206_Transcript_5/8_Confidence_0.250_Length_1014	K12874	AQR; intron-binding protein aquarius
Locus_3457_Transcript_11/15_Confidence_0.050_Length_1748	K12875	ACIN1; apoptotic chromatin condensation inducer in the nucleus
Locus_4855_Transcript_2/7_Confidence_0.300_Length_949	K12876	RBM8A; RNA-binding protein 8A
Locus_1492_Transcript_21/26_Confidence_0.231_Length_1021	K12877	MAGOH; protein mago nashi
Locus_7629_Transcript_1/3_Confidence_0.773_Length_790	K12878	THOC1; THO complex subunit 1
Locus_35024_Transcript_1/3_Confidence_1.000_Length_271	K12879	THOC2; THO complex subunit 2
Locus_37989_Transcript_3/3_Confidence_0.421_Length_174	K12880	THOC3; THO complex subunit 3
Locus_4099_Transcript_29/39_Confidence_0.166_Length_1079	K12881	THOC4; THO complex subunit 4
Locus_8943_Transcript_6/7_Confidence_0.433_Length_646	K12882	NCBP1; nuclear cap-binding protein subunit 1
Locus_5263_Transcript_3/6_Confidence_0.432_Length_1148	K12883	NCBP2; nuclear cap-binding protein subunit 2
Locus_879_Transcript_5/7_Confidence_0.356_Length_930	K12885	RBMX; heterogeneous nuclear ribonucleoprotein G
Locus_4900_Transcript_15/27_Confidence_0.093_Length_1154	K12890	SFRS1_9; splicing factor, arginine/serine-rich 1/9
Locus_6095_Transcript_2/3_Confidence_0.661_Length_714	K12893	SFRS4_5_6; splicing factor, arginine/serine-rich 4/5/6
Locus_659_Transcript_17/25_Confidence_0.135_Length_1595	K12896	SFRS7; splicing factor, arginine/serine-rich 7
Locus_6394_Transcript_6/6_Confidence_0.196_Length_658	K12897	TRA2; transformer-2 protein
Locus_3447_Transcript_5/12_Confidence_0.322_Length_1080	K12900	FUSIP1; FUS-interacting serine-arginine-rich protein 1
Locus_413_Transcript_17/24_Confidence_0.246_Length_816	K12946	SPCS1; signal peptidase complex subunit 1 [EC:3.4.-.-]
Locus_4312_Transcript_9/20_Confidence_0.190_Length_885	K12947	SPCS2; signal peptidase complex subunit 2 [EC:3.4.-.-]
Locus_5387_Transcript_8/9_Confidence_0.078_Length_604	K12948	SPCS3; signal peptidase complex subunit 3 [EC:3.4.-.-]
Locus_2911_Transcript_17/17_Confidence_0.100_Length_1611	K13025	EIF4A3; ATP-dependent RNA helicase [EC:3.6.4.13]
Locus_6338_Transcript_4/8_Confidence_0.474_Length_1180	K13034	ATCYSC1; L-3-cyanoalanine synthase/ cysteine synthase [EC:2.5.1.47 4.4.1.9]
Locus_4357_Transcript_5/8_Confidence_0.042_Length_620	K13035	NIT4; beta-cyano-L-alanine hydratase/nitrilase [EC:3.5.5.1 3.5.5.4]
Locus_29301_Transcript_1/2_Confidence_1.000_Length_318	K13065	E2.3.1.133; shikimate O-hydroxycinnamoyltransferase [EC:2.3.1.133]
Locus_20093_Transcript_2/3_Confidence_0.038_Length_393	K13070	MAS; momilactone-A synthase [EC:1.1.1.295]
Locus_9576_Transcript_2/4_Confidence_0.222_Length_725	K13071	PAO; pheophorbide a oxygenase [EC:1.14.12.20]
Locus_6428_Transcript_5/9_Confidence_0.755_Length_1681	K13098	TLS; RNA-binding protein FUS
Locus_10029_Transcript_3/4_Confidence_0.730_Length_554	K13105	PRCC; proline-rich protein PRCC
Locus_1852_Transcript_8/21_Confidence_0.285_Length_1546	K13114	PNN; pinin
Locus_7506_Transcript_1/5_Confidence_0.407_Length_687	K13126	PABPC; polyadenylate-binding protein
Locus_19630_Transcript_6/7_Confidence_0.212_Length_435	K13130	SIP1; survival of motor neuron protein-interacting protein 1
Locus_1727_Transcript_34/40_Confidence_0.192_Length_1439	K13137	STRAP; serine-threonine kinase receptor-associated protein
Locus_31236_Transcript_3/3_Confidence_0.632_Length_497	K13151	SNUPN; snurportin-1
Locus_5088_Transcript_3/4_Confidence_0.726_Length_2155	K13171	SRRM1; serine/arginine repetitive matrix protein 1
Locus_9512_Transcript_4/4_Confidence_0.000_Length_613	K13174	THOC5; THO complex subunit 5
Locus_42758_Transcript_1/1_Confidence_0.000_Length_125	K13175	THOC6; THO complex subunit 6
Locus_39763_Transcript_2/2_Confidence_0.000_Length_201	K13176	THOC7; THO complex subunit 7
Locus_3767_Transcript_5/10_Confidence_0.106_Length_670	K13237	DECR2; peroxisomal 2,4-dienoyl-CoA reductase [EC:1.3.1.34]
Locus_388_Transcript_28/30_Confidence_0.099_Length_948	K13249	SSR1; translocon-associated protein subunit alpha
Locus_9094_Transcript_8/18_Confidence_0.379_Length_824	K13250	SSR2; translocon-associated protein subunit beta
Locus_3617_Transcript_5/6_Confidence_0.083_Length_861	K13272	AOMT; flavonoid O-methyltransferase [EC:2.1.1.267]
Locus_7965_Transcript_1/5_Confidence_0.806_Length_690	K13280	SEC11; signal peptidase, endoplasmic reticulum-type [EC:3.4.-.-]
Locus_6658_Transcript_1/6_Confidence_0.536_Length_555	K13288	orn; oligoribonuclease [EC:3.1.-.-]
Locus_33217_Transcript_1/1_Confidence_0.000_Length_170	K13336	PEX3; peroxin-3
Locus_5136_Transcript_7/12_Confidence_0.438_Length_1158	K13337	PEX19; peroxin-19
Locus_29642_Transcript_2/2_Confidence_0.647_Length_163	K13338	PEX1; peroxin-1
Locus_23812_Transcript_1/2_Confidence_1.000_Length_318	K13339	PEX6; peroxin-6
Locus_17462_Transcript_3/3_Confidence_0.087_Length_612	K13341	PEX7; peroxin-7
Locus_6340_Transcript_8/9_Confidence_0.061_Length_1037	K13342	PEX5; peroxin-5
Locus_2992_Transcript_6/9_Confidence_0.108_Length_1267	K13343	PEX14; peroxin-14
Locus_4586_Transcript_12/13_Confidence_0.219_Length_1360	K13344	PEX13; peroxin-13
Locus_31156_Transcript_1/2_Confidence_0.933_Length_340	K13345	PEX12; peroxin-12
Locus_36644_Transcript_1/3_Confidence_0.222_Length_165	K13346	PEX10; peroxin-10
Locus_7851_Transcript_6/6_Confidence_0.365_Length_688	K13347	PXMP2; peroxisomal membrane protein 2
Locus_9574_Transcript_2/3_Confidence_0.033_Length_946	K13348	MPV17; protein Mpv17
Locus_34450_Transcript_1/1_Confidence_0.500_Length_136	K13354	SLC25A17; solute carrier family 25 (peroxisomal adenine nucleotide transporter), member 17
Locus_877_Transcript_58/155_Confidence_0.062_Length_1863	K13356	FAR; fatty acyl-CoA reductase [EC:1.2.1.-]
Locus_37045_Transcript_1/1_Confidence_0.000_Length_188	K13407	CYP94A1; fatty acid omega-hydroxylase [EC:1.14.-.-]
Locus_9939_Transcript_2/5_Confidence_0.462_Length_765	K13412	CPK; calcium-dependent protein kinase [EC:2.7.11.1]
Locus_8727_Transcript_2/4_Confidence_0.118_Length_691	K13414	MEKK1P; mitogen-activated protein kinase kinase kinase 1, plant [EC:2.7.11.25]
Locus_7042_Transcript_6/13_Confidence_0.117_Length_1282	K13415	BRI1; protein brassinosteroid insensitive 1 [EC:2.7.10.1 2.7.11.1]
Locus_10734_Transcript_1/7_Confidence_0.320_Length_811	K13416	BAK1; brassinosteroid insensitive 1-associated receptor kinase 1 [EC:2.7.10.1 2.7.11.1]
Locus_42740_Transcript_1/1_Confidence_0.667_Length_141	K13421	UMPS; uridine monophosphate synthetase [EC:2.4.2.10 4.1.1.23]
Locus_34482_Transcript_1/1_Confidence_0.000_Length_122	K13422	MYC2; transcription factor MYC2
Locus_18522_Transcript_3/3_Confidence_0.000_Length_341	K13424	WRKY33; WRKY transcription factor 33
Locus_14920_Transcript_2/5_Confidence_0.510_Length_590	K13425	WRKY22; WRKY transcription factor 22
Locus_40194_Transcript_1/1_Confidence_0.857_Length_123	K13427	NOA1; nitric-oxide synthase, plant [EC:1.14.13.39]
Locus_7879_Transcript_4/6_Confidence_0.200_Length_818	K13429	CERK1; chitin elicitor receptor kinase 1
Locus_7761_Transcript_6/8_Confidence_0.050_Length_1177	K13430	PBS1; serine/threonine-protein kinase PBS1 [EC:2.7.11.1]
Locus_1012_Transcript_22/32_Confidence_0.200_Length_1910	K13431	SRPR; signal recognition particle receptor subunit alpha
Locus_35619_Transcript_1/1_Confidence_0.000_Length_124	K13447	RBOH; respiratory burst oxidase [EC:1.6.3.- 1.11.1.-]
Locus_8820_Transcript_1/3_Confidence_0.952_Length_387	K13448	CML; calcium-binding protein CML
Locus_12645_Transcript_3/3_Confidence_0.071_Length_369	K13456	RIN4; RPM1-interacting protein 4
Locus_8961_Transcript_2/3_Confidence_0.667_Length_332	K13457	RPM1; disease resistance protein RPM1
Locus_6802_Transcript_3/3_Confidence_0.067_Length_620	K13458	RAR1; disease resistance protein
Locus_6281_Transcript_4/5_Confidence_0.261_Length_387	K13462	MIN7; guanine nucleotide-exchange factor
Locus_6102_Transcript_3/6_Confidence_0.243_Length_871	K13463	COI-1; coronatine-insensitive protein 1
Locus_779_Transcript_14/21_Confidence_0.266_Length_782	K13464	JAZ; jasmonate ZIM domain-containing protein
Locus_39328_Transcript_2/2_Confidence_0.111_Length_142	K13484	TTHL; 5-hydroxyisourate hydrolase / 2-oxo-4-hydroxy-4-carboxy-5-ureidoimidazoline decarboxylase [EC:3.5.2.17 4.1.1.-]
Locus_3355_Transcript_21/23_Confidence_0.137_Length_1657	K13495	CISZOG; cis-zeatin O-glucosyltransferase [EC:2.4.1.215]
Locus_29548_Transcript_1/2_Confidence_0.857_Length_184	K13506	GPAT3_4; glycerol-3-phosphate O-acyltransferase 3/4 [EC:2.3.1.15]
Locus_8969_Transcript_6/7_Confidence_0.051_Length_853	K13508	GPAT; glycerol-3-phosphate acyltransferase [EC:2.3.1.15]
Locus_5948_Transcript_7/9_Confidence_0.193_Length_869	K13510	LPCAT1_2; lysophosphatidylcholine acyltransferase / lyso-PAF acetyltransferase [EC:2.3.1.23 2.3.1.67]
Locus_32424_Transcript_1/2_Confidence_1.000_Length_148	K13511	TAZ; monolysocardiolipin acyltransferase [EC:2.3.1.-]
Locus_6665_Transcript_3/4_Confidence_0.098_Length_805	K13513	LCLAT1; lysocardiolipin and lysophospholipid acyltransferase [EC:2.3.1.- 2.3.1.51]
Locus_25828_Transcript_1/1_Confidence_0.000_Length_459	K13519	LPT1; lysophospholipid acyltransferase [EC:2.3.1.51 2.3.1.23 2.3.1.-]
Locus_538_Transcript_37/39_Confidence_0.091_Length_1372	K13523	AGPAT3_4; lysophosphatidic acid acyltransferase / lysophosphatidylinositol acyltransferase [EC:2.3.1.51 2.3.1.-]
Locus_9458_Transcript_1/2_Confidence_0.938_Length_505	K13525	VCP; transitional endoplasmic reticulum ATPase
Locus_5391_Transcript_13/15_Confidence_0.293_Length_1224	K13545	ACD2; red chlorophyll catabolite reductase [EC:1.3.1.80]
Locus_4596_Transcript_9/11_Confidence_0.204_Length_1392	K13566	NIT2; omega-amidase [EC:3.5.1.3]
Locus_42700_Transcript_1/1_Confidence_0.000_Length_134	K13600	CAO; chlorophyllide a oxygenase [EC:1.14.13.122]
Locus_4881_Transcript_6/6_Confidence_0.012_Length_891	K13606	NOL; chlorophyll(ide) b reductase [EC:1.1.1.294]
Locus_9890_Transcript_12/14_Confidence_0.125_Length_1155	K13648	GAUT; alpha-1,4-galacturonosyltransferase [EC:2.4.1.43]
Locus_5695_Transcript_4/12_Confidence_0.103_Length_889	K13719	OTU1; ubiquitin thioesterase OTU1 [EC:3.1.2.-]
Locus_19211_Transcript_1/2_Confidence_1.000_Length_476	K13728	MAD2L2; mitotic spindle assembly checkpoint protein MAD2B
Locus_7133_Transcript_1/4_Confidence_0.775_Length_704	K13789	GGPS; geranylgeranyl diphosphate synthase, type II [EC:2.5.1.1 2.5.1.10 2.5.1.29]
Locus_7126_Transcript_2/5_Confidence_0.667_Length_1031	K13800	CMPK1; UMP-CMP kinase [EC:2.7.4.- 2.7.4.14]
Locus_34648_Transcript_1/1_Confidence_0.000_Length_133	K13811	PAPSS; 3'-phosphoadenosine 5'-phosphosulfate synthase [EC:2.7.7.4 2.7.1.25]
Locus_1788_Transcript_8/8_Confidence_0.269_Length_902	K13832	aroDE; 3-dehydroquinate dehydratase / shikimate dehydrogenase [EC:4.2.1.10 1.1.1.25]
Locus_9228_Transcript_2/6_Confidence_0.750_Length_1166	K13863	SLC7A1; solute carrier family 7 (cationic amino acid transporter), member 1
Locus_4534_Transcript_19/24_Confidence_0.036_Length_1718	K13917	RNGTT; mRNA-capping enzyme [EC:2.7.7.50 3.1.3.33]
Locus_18120_Transcript_1/3_Confidence_0.800_Length_335	K13941	folKP; 2-amino-4-hydroxy-6-hydroxymethyldihydropteridine diphosphokinase / dihydropteroate synthase [EC:2.7.6.3 2.5.1.15]
Locus_2839_Transcript_9/17_Confidence_0.179_Length_1371	K13946	AUX1; auxin influx carrier (AUX1 LAX family)
Locus_26511_Transcript_1/2_Confidence_1.000_Length_285	K13950	pabAB; para-aminobenzoate synthetase [EC:2.6.1.85]
Locus_7010_Transcript_4/4_Confidence_0.154_Length_660	K13963	SERPINB; serpin B
Locus_901_Transcript_11/14_Confidence_0.230_Length_1313	K13989	DERL2_3; Derlin-2/3
Locus_526_Transcript_6/20_Confidence_0.233_Length_550	K13993	HSP20; HSP20 family protein
Locus_38634_Transcript_1/1_Confidence_0.000_Length_138	K13998	DHFR-TS; dihydrofolate reductase / thymidylate synthase [EC:1.5.1.3 2.1.1.45]
Locus_5304_Transcript_9/9_Confidence_0.069_Length_668	K14003	PREB; prolactin regulatory element-binding protein
Locus_7290_Transcript_7/8_Confidence_0.333_Length_1183	K14004	SEC13; protein transport protein SEC13
Locus_19006_Transcript_5/7_Confidence_0.267_Length_228	K14005	SEC31; protein transport protein SEC31
Locus_8078_Transcript_3/7_Confidence_0.254_Length_543	K14006	SEC23; protein transport protein SEC23
Locus_5789_Transcript_2/6_Confidence_0.880_Length_1343	K14007	SEC24; protein transport protein SEC24
Locus_977_Transcript_11/12_Confidence_0.250_Length_1116	K14009	BCAP31; B-cell receptor-associated protein 31
Locus_29017_Transcript_1/6_Confidence_0.469_Length_361	K14011	UBXN6; UBX domain-containing protein 6
Locus_4739_Transcript_3/5_Confidence_0.040_Length_848	K14012	SHP1; UBX domain-containing protein 1
Locus_6373_Transcript_6/8_Confidence_0.340_Length_1107	K14015	NPLOC4; nuclear protein localization protein 4 homolog
Locus_4651_Transcript_2/3_Confidence_0.091_Length_1097	K14016	UFD1; ubiquitin fusion degradation protein 1
Locus_5432_Transcript_10/12_Confidence_0.086_Length_815	K14018	PLAA; phospholipase A-2-activating protein
Locus_23403_Transcript_1/8_Confidence_0.457_Length_512	K14026	SEL1; SEL1 protein
Locus_7866_Transcript_2/2_Confidence_0.559_Length_492	K14066	GPS; geranyl diphosphate synthase [EC:2.5.1.1]
Locus_2546_Transcript_12/20_Confidence_0.098_Length_1889	K14085	ALDH7A1; aldehyde dehydrogenase family 7 member A1 [EC:1.2.1.31 1.2.1.8 1.2.1.3]
Locus_9698_Transcript_3/4_Confidence_0.362_Length_461	K14153	thiDE; hydroxymethylpyrimidine kinase / phosphomethylpyrimidine kinase / thiamine-phosphate diphosphorylase [EC:2.7.1.49 2.7.4.7 2.5.1.3]
Locus_38696_Transcript_1/2_Confidence_1.000_Length_171	K14156	CHK; choline/ethanolamine kinase [EC:2.7.1.32 2.7.1.82]
Locus_22458_Transcript_6/8_Confidence_0.500_Length_321	K14157	AASS; alpha-aminoadipic semialdehyde synthase [EC:1.5.1.8 1.5.1.9]
Locus_5539_Transcript_4/4_Confidence_0.132_Length_835	K14164	glyQS; glycyl-tRNA synthetase [EC:6.1.1.14]
Locus_800_Transcript_18/33_Confidence_0.199_Length_1670	K14168	CTU1; cytoplasmic tRNA 2-thiolation protein 1 [EC:2.7.7.-]
Locus_35120_Transcript_1/2_Confidence_0.875_Length_224	K14169	CTU2; cytoplasmic tRNA 2-thiolation protein 2
Locus_5809_Transcript_11/12_Confidence_0.165_Length_831	K14181	TPS1; valencene/7-epi-alpha-selinene synthase [EC:4.2.3.73 4.2.3.86]
Locus_18812_Transcript_5/5_Confidence_0.050_Length_495	K14184	TPS21; alpha-humulene/beta-caryophyllene synthase [EC:4.2.3.- 4.2.3.57]
Locus_269_Transcript_19/20_Confidence_0.269_Length_1694	K14190	VTC2_5; GDP-L-galactose phosphorylase [EC:2.7.7.69]
Locus_4445_Transcript_4/5_Confidence_0.217_Length_1350	K14207	SLC38A2; solute carrier family 38 (sodium-coupled neutral amino acid transporter), member 2
Locus_4719_Transcript_12/13_Confidence_0.111_Length_1450	K14272	GGAT; glutamate--glyoxylate aminotransferase [EC:2.6.1.4 2.6.1.2 2.6.1.44 2.6.1.-]
Locus_38132_Transcript_1/1_Confidence_0.000_Length_187	K14288	XPOT; exportin-T
Locus_34243_Transcript_1/2_Confidence_1.000_Length_229	K14289	XPO5; exportin-5
Locus_8735_Transcript_3/4_Confidence_0.621_Length_451	K14290	XPO1; exportin-1
Locus_20482_Transcript_5/6_Confidence_0.208_Length_620	K14291	PHAX; phosphorylated adapter RNA export protein
Locus_35437_Transcript_2/4_Confidence_0.619_Length_249	K14292	TGS1; trimethylguanosine synthase [EC:2.1.1.-]
Locus_9257_Transcript_2/2_Confidence_0.613_Length_728	K14293	KPNB1; importin subunit beta-1
Locus_22939_Transcript_2/3_Confidence_0.565_Length_418	K14294	WIBG; partner of Y14 and mago
Locus_2247_Transcript_3/7_Confidence_0.051_Length_792	K14295	NUP50; nuclear pore complex protein Nup50
Locus_9393_Transcript_6/6_Confidence_0.288_Length_955	K14297	NUP98; nuclear pore complex protein Nup98-Nup96
Locus_9045_Transcript_3/5_Confidence_0.224_Length_703	K14298	RAE1; mRNA export factor
Locus_9971_Transcript_1/2_Confidence_0.861_Length_651	K14299	SEH1; nucleoporin SEH1
Locus_35719_Transcript_1/2_Confidence_1.000_Length_213	K14300	NUP133; nuclear pore complex protein Nup133
Locus_5239_Transcript_4/4_Confidence_0.000_Length_1051	K14301	NUP107; nuclear pore complex protein Nup107
Locus_40983_Transcript_1/1_Confidence_0.000_Length_157	K14303	NUP160; nuclear pore complex protein Nup160
Locus_4602_Transcript_1/2_Confidence_0.929_Length_722	K14304	NUP85; nuclear pore complex protein Nup85
Locus_32731_Transcript_1/1_Confidence_0.000_Length_182	K14305	NUP43; nuclear pore complex protein Nup43
Locus_6023_Transcript_2/6_Confidence_0.375_Length_1408	K14306	NUP62; nuclear pore complex protein Nup62
Locus_18214_Transcript_1/3_Confidence_0.923_Length_244	K14307	NUPL1; nucleoporin p58/p45
Locus_6335_Transcript_4/4_Confidence_0.741_Length_739	K14308	NUP54; nuclear pore complex protein Nup54
Locus_30117_Transcript_2/4_Confidence_0.133_Length_319	K14309	NUP93; nuclear pore complex protein Nup93
Locus_8790_Transcript_2/3_Confidence_0.875_Length_340	K14310	NUP205; nuclear pore complex protein Nup205
Locus_7492_Transcript_4/5_Confidence_0.600_Length_614	K14311	NUP188; nuclear pore complex protein Nup188
Locus_6062_Transcript_1/4_Confidence_0.567_Length_1017	K14312	NUP155; nuclear pore complex protein Nup155
Locus_7168_Transcript_3/7_Confidence_0.253_Length_1132	K14313	NUP35; nuclear pore complex protein Nup53
Locus_34710_Transcript_1/3_Confidence_0.714_Length_233	K14314	NUP210; nuclear pore complex protein Nup210
Locus_5779_Transcript_1/1_Confidence_0.000_Length_203	K14315	NDC1; nucleoporin NDC1
Locus_15573_Transcript_2/2_Confidence_0.864_Length_1064	K14318	NUP88; nuclear pore complex protein Nup88
Locus_33985_Transcript_1/1_Confidence_0.000_Length_191	K14319	RANGAP1; Ran GTPase-activating protein 1
Locus_13958_Transcript_8/9_Confidence_0.520_Length_460	K14320	AAAS; aladin
Locus_22289_Transcript_4/8_Confidence_0.778_Length_756	K14321	NUPL2; nucleoporin-like protein 2
Locus_1182_Transcript_23/24_Confidence_0.068_Length_792	K14324	SAP18; histone deacetylase complex subunit SAP18
Locus_4201_Transcript_7/8_Confidence_0.119_Length_1158	K14325	RNPS1; RNA-binding protein with serine-rich domain 1
Locus_596_Transcript_23/26_Confidence_0.072_Length_2032	K14326	UPF1; regulator of nonsense transcripts 1 [EC:3.6.4.-]
Locus_30003_Transcript_1/1_Confidence_0.000_Length_171	K14327	UPF2; regulator of nonsense transcripts 2
Locus_3339_Transcript_6/12_Confidence_0.531_Length_2156	K14328	UPF3; regulator of nonsense transcripts 3
Locus_8860_Transcript_6/6_Confidence_0.310_Length_473	K14329	ACT; agmatine coumaroyltransferase [EC:2.3.1.64 2.3.1.-]
Locus_457_Transcript_10/20_Confidence_0.285_Length_693	K14332	psaO; photosystem I subunit PsaO
Locus_41215_Transcript_1/1_Confidence_0.000_Length_134	K14376	PAP; poly(A) polymerase [EC:2.7.7.19]
Locus_5573_Transcript_2/4_Confidence_0.457_Length_1184	K14396	PABPN1; polyadenylate-binding protein 2
Locus_3927_Transcript_4/7_Confidence_0.333_Length_706	K14397	NUDT21; cleavage and polyadenylation specificity factor subunit 5
Locus_6018_Transcript_1/6_Confidence_0.558_Length_1317	K14398	CPSF6_7; cleavage and polyadenylation specificity factor subunit 6/7
Locus_33680_Transcript_3/3_Confidence_0.000_Length_367	K14399	CLP1; polyribonucleotide 5'-hydroxyl-kinase [EC:2.7.1.78]
Locus_37588_Transcript_1/1_Confidence_0.000_Length_116	K14400	PCF11; pre-mRNA cleavage complex 2 protein Pcf11
Locus_8374_Transcript_4/5_Confidence_0.160_Length_918	K14401	CPSF1; cleavage and polyadenylation specificity factor subunit 1
Locus_3645_Transcript_1/3_Confidence_0.786_Length_658	K14402	CPSF2; cleavage and polyadenylation specificity factor subunit 2
Locus_4474_Transcript_3/5_Confidence_0.273_Length_914	K14403	CPSF3; cleavage and polyadenylation specificity factor subunit 3 [EC:3.1.27.-]
Locus_3713_Transcript_1/3_Confidence_0.444_Length_1176	K14404	CPSF4; cleavage and polyadenylation specificity factor subunit 4
Locus_4965_Transcript_7/9_Confidence_0.277_Length_1789	K14407	CSTF2; cleavage stimulation factor subunit 2
Locus_38757_Transcript_1/1_Confidence_0.000_Length_148	K14408	CSTF3; cleavage stimulation factor subunit 3
Locus_8762_Transcript_6/7_Confidence_0.308_Length_960	K14409	SMG7; protein SMG7
Locus_8983_Transcript_3/6_Confidence_0.359_Length_1308	K14411	MSI; RNA-binding protein Musashi
Locus_31397_Transcript_1/1_Confidence_0.000_Length_119	K14412	FUT13; alpha-1,4-fucosyltransferase [EC:2.4.1.-]
Locus_30452_Transcript_2/2_Confidence_0.200_Length_301	K14413	GALT1; beta-1,3-galactosyltransferase [EC:2.4.1.-]
Locus_4875_Transcript_5/15_Confidence_0.384_Length_1062	K14416	HBS1; elongation factor 1 alpha-like protein
Locus_2542_Transcript_11/14_Confidence_0.233_Length_1509	K14423	SMO1; 4,4-dimethyl-9beta,19-cyclopropylsterol-4alpha-methyl oxidase [EC:1.14.13.72]
Locus_3666_Transcript_10/13_Confidence_0.141_Length_948	K14424	SMO2; 4-alpha-methyl-delta7-sterol-4alpha-methyl oxidase [EC:1.14.13.72]
Locus_7076_Transcript_1/4_Confidence_0.517_Length_650	K14431	TGA; transcription factor TGA
Locus_9998_Transcript_3/4_Confidence_0.484_Length_457	K14432	ABF; ABA responsive element binding factor
Locus_6316_Transcript_2/6_Confidence_0.632_Length_1145	K14442	DHX36; ATP-dependent RNA helicase DHX36 [EC:3.6.4.13]
Locus_8408_Transcript_6/9_Confidence_0.308_Length_1444	K14454	GOT1; aspartate aminotransferase, cytoplasmic [EC:2.6.1.1]
Locus_3265_Transcript_6/6_Confidence_0.267_Length_653	K14455	GOT2; aspartate aminotransferase, mitochondrial [EC:2.6.1.1]
Locus_41387_Transcript_1/1_Confidence_0.833_Length_175	K14457	MOGAT2; 2-acylglycerol O-acyltransferase 2 [EC:2.3.1.22]
Locus_6734_Transcript_5/5_Confidence_0.706_Length_752	K14484	IAA; auxin-responsive protein IAA
Locus_580_Transcript_19/19_Confidence_0.199_Length_2374	K14485	TIR1; transport inhibitor response 1
Locus_9894_Transcript_4/8_Confidence_0.111_Length_908	K14486	K14486, ARF; auxin response factor
Locus_4244_Transcript_12/14_Confidence_0.083_Length_1381	K14487	GH3; auxin responsive GH3 gene family
Locus_6900_Transcript_5/10_Confidence_0.212_Length_762	K14488	SAUR; SAUR family protein
Locus_39099_Transcript_1/3_Confidence_0.500_Length_269	K14489	AHK2_3_4; arabidopsis histidine kinase 2/3/4 (cytokinin receptor) [EC:2.7.13.3]
Locus_4028_Transcript_3/13_Confidence_0.222_Length_748	K14490	AHP; histidine-containing phosphotransfer peotein
Locus_21399_Transcript_3/3_Confidence_0.047_Length_401	K14491	ARR-B; two-component response regulator ARR-B family
Locus_4122_Transcript_6/7_Confidence_0.439_Length_668	K14492	ARR-A; two-component response regulator ARR-A family
Locus_9179_Transcript_2/2_Confidence_0.929_Length_359	K14493	GID1; gibberellin receptor GID1 [EC:3.-.-.-]
Locus_9634_Transcript_3/3_Confidence_0.897_Length_383	K14494	DELLA; DELLA protein
Locus_11132_Transcript_1/2_Confidence_0.688_Length_739	K14495	GID2; F-box protein GID2
Locus_8335_Transcript_1/2_Confidence_0.400_Length_778	K14496	PYL; abscisic acid receptor PYR/PYL family
Locus_6801_Transcript_3/7_Confidence_0.272_Length_921	K14497	PP2C; protein phosphatase 2C [EC:3.1.3.16]
Locus_9166_Transcript_4/4_Confidence_0.571_Length_254	K14498	SNRK2; serine/threonine-protein kinase SRK2 [EC:2.7.11.1]
Locus_8508_Transcript_2/3_Confidence_0.857_Length_453	K14500	BSK; BR-signaling kinase [EC:2.7.11.1]
Locus_3282_Transcript_18/26_Confidence_0.117_Length_1527	K14502	BIN2; protein brassinosteroid insensitive 2 [EC:2.7.11.1]
Locus_8692_Transcript_2/5_Confidence_0.690_Length_901	K14503	BZR1_2; brassinosteroid resistant 1/2
Locus_9607_Transcript_10/15_Confidence_0.083_Length_1014	K14504	TCH4; xyloglucan:xyloglucosyl transferase TCH4 [EC:2.4.1.207]
Locus_9163_Transcript_6/16_Confidence_0.163_Length_1032	K14505	CYCD3; cyclin D3, plant
Locus_7802_Transcript_1/2_Confidence_1.000_Length_292	K14506	JAR1; jasmonic acid-amino synthetase
Locus_5962_Transcript_3/5_Confidence_0.365_Length_706	K14508	NPR1; regulatory protein NPR1
Locus_7671_Transcript_3/3_Confidence_0.586_Length_432	K14509	ETR; ethylene receptor [EC:2.7.13.-]
Locus_4827_Transcript_6/7_Confidence_0.183_Length_549	K14510	CTR1; serine/threonine-protein kinase CTR1 [EC:2.7.11.1]
Locus_8297_Transcript_3/3_Confidence_0.083_Length_933	K14512	MPK6; mitogen-activated protein kinase 6 [EC:2.7.11.24]
Locus_28490_Transcript_3/4_Confidence_0.667_Length_547	K14513	EIN2; ethylene-insensitive protein 2
Locus_5139_Transcript_14/18_Confidence_0.156_Length_2185	K14514	EIN3; ethylene-insensitive protein 3
Locus_3543_Transcript_8/12_Confidence_0.113_Length_1299	K14515	EBF1_2; EIN3-binding F-box protein
Locus_36990_Transcript_1/2_Confidence_0.833_Length_125	K14516	ERF1; ethylene-responsive transcription factor 1
Locus_37138_Transcript_1/1_Confidence_0.000_Length_141	K14521	NAT10; N-acetyltransferase 10 [EC:2.3.1.-]
Locus_8884_Transcript_1/5_Confidence_0.977_Length_622	K14535	TAF9; transcription initiation factor TFIID subunit 9 / adenylate kinase [EC:2.7.4.3]
Locus_19753_Transcript_2/4_Confidence_0.812_Length_629	K14536	RIA1; ribosome assembly protein 1 [EC:3.6.5.-]
Locus_25004_Transcript_1/2_Confidence_0.286_Length_261	K14537	NUG2; nuclear GTP-binding protein
Locus_20114_Transcript_2/3_Confidence_0.833_Length_312	K14538	NUG1; nuclear GTP-binding protein
Locus_3875_Transcript_2/2_Confidence_0.200_Length_855	K14539	LSG1; large subunit GTPase 1 [EC:3.6.1.-]
Locus_3595_Transcript_3/5_Confidence_0.636_Length_688	K14544	UTP22; U3 small nucleolar RNA-associated protein 22
Locus_8982_Transcript_1/3_Confidence_0.722_Length_663	K14545	RRP7; ribosomal RNA-processing protein 7
Locus_539_Transcript_7/7_Confidence_0.148_Length_706	K14546	UTP5; U3 small nucleolar RNA-associated protein 5
Locus_8595_Transcript_1/1_Confidence_0.000_Length_286	K14548	UTP4; U3 small nucleolar RNA-associated protein 4
Locus_10814_Transcript_2/3_Confidence_0.700_Length_274	K14549	UTP15; U3 small nucleolar RNA-associated protein 15
Locus_5742_Transcript_4/9_Confidence_0.260_Length_916	K14550	UTP10; U3 small nucleolar RNA-associated protein 10
Locus_9566_Transcript_9/14_Confidence_0.095_Length_976	K14552	NAN1; NET1-associated nuclear protein 1 (U3 small nucleolar RNA-associated protein 17)
Locus_8003_Transcript_1/1_Confidence_0.000_Length_386	K14553	UTP18; U3 small nucleolar RNA-associated protein 18
Locus_41295_Transcript_1/1_Confidence_0.000_Length_114	K14554	UTP21; U3 small nucleolar RNA-associated protein 21
Locus_9118_Transcript_4/5_Confidence_0.160_Length_536	K14555	UTP13; U3 small nucleolar RNA-associated protein 13
Locus_9852_Transcript_1/3_Confidence_0.375_Length_668	K14556	DIP2; U3 small nucleolar RNA-associated protein 12
Locus_5161_Transcript_3/3_Confidence_0.100_Length_823	K14557	UTP6; U3 small nucleolar RNA-associated protein 6
Locus_28374_Transcript_1/1_Confidence_0.933_Length_646	K14558	PWP2; periodic tryptophan protein 2
Locus_29043_Transcript_2/3_Confidence_0.333_Length_197	K14559	MPP10; U3 small nucleolar RNA-associated protein MPP10
Locus_6640_Transcript_1/7_Confidence_0.792_Length_813	K14560	IMP3; U3 small nucleolar ribonucleoprotein protein IMP3
Locus_3544_Transcript_4/5_Confidence_0.771_Length_924	K14561	IMP4; U3 small nucleolar ribonucleoprotein protein IMP4
Locus_1714_Transcript_14/16_Confidence_0.298_Length_1014	K14563	NOP1; rRNA 2'-O-methyltransferase fibrillarin [EC:2.1.1.-]
Locus_33519_Transcript_1/1_Confidence_0.500_Length_138	K14564	NOP56; nucleolar protein 56
Locus_8764_Transcript_1/1_Confidence_0.800_Length_141	K14565	NOP58; nucleolar protein 58
Locus_1537_Transcript_7/8_Confidence_0.333_Length_1182	K14566	UTP24; U3 small nucleolar RNA-associated protein 24
Locus_42306_Transcript_1/2_Confidence_0.968_Length_290	K14567	UTP14; U3 small nucleolar RNA-associated protein 14
Locus_2979_Transcript_14/17_Confidence_0.145_Length_897	K14568	EMG1; rRNA small subunit pseudouridine methyltransferase Nep1 [EC:2.1.1.260]
Locus_867_Transcript_10/15_Confidence_0.102_Length_964	K14569	BMS1; ribosome biogenesis protein BMS1
Locus_8079_Transcript_6/9_Confidence_0.274_Length_796	K14570	REX1; RNA exonuclease 1 [EC:3.1.-.-]
Locus_3782_Transcript_2/4_Confidence_0.842_Length_728	K14571	RIX7; ribosome biogenesis ATPase
Locus_3926_Transcript_6/8_Confidence_0.365_Length_618	K14572	MDN1; midasin
Locus_3911_Transcript_5/7_Confidence_0.259_Length_950	K14573	NOP4; nucleolar protein 4
Locus_5883_Transcript_6/7_Confidence_0.145_Length_913	K14574	SDO1; ribosome maturation protein SDO1
Locus_927_Transcript_9/37_Confidence_0.201_Length_1156	K14617	LMBRD1; LMBR1 domain-containing protein 1
Locus_2098_Transcript_22/32_Confidence_0.099_Length_1536	K14641	APY1_2; apyrase [EC:3.6.1.5]
Locus_24779_Transcript_1/2_Confidence_0.833_Length_194	K14649	TAF8; transcription initiation factor TFIID subunit 8
Locus_42223_Transcript_1/1_Confidence_0.500_Length_120	K14652	ribBA; 3,4-dihydroxy 2-butanone 4-phosphate synthase / GTP cyclohydrolase II [EC:4.1.99.12 3.5.4.25]
Locus_37672_Transcript_1/1_Confidence_0.800_Length_134	K14674	TGL4; TAG lipase / steryl ester hydrolase / phospholipase A2 / LPA acyltransferase [EC:3.1.1.3 3.1.1.13 3.1.1.4 2.3.1.51]
Locus_6371_Transcript_5/10_Confidence_0.300_Length_991	K14677	ACY1; aminoacylase [EC:3.5.1.14]
Locus_42483_Transcript_1/1_Confidence_0.000_Length_205	K14682	argAB; amino-acid N-acetyltransferase [EC:2.3.1.1]
Locus_23487_Transcript_2/3_Confidence_0.583_Length_559	K14685	SLC40A1; solute carrier family 40 (iron-regulated transporter), member 1
Locus_547_Transcript_11/14_Confidence_0.194_Length_799	K14686	SLC31A1; solute carrier family 31 (copper transporter), member 1
Locus_7462_Transcript_3/6_Confidence_0.208_Length_1231	K14753	RACK1; guanine nucleotide-binding protein subunit beta-2-like 1 protein
Locus_33375_Transcript_1/1_Confidence_0.000_Length_312	K14759	PHYLLO; isochorismate synthase / 2-succinyl-5-enolpyruvyl-6-hydroxy-3-cyclohexene-1-carboxylate synthase / 2-succinyl-6-hydroxy-2,4-cyclohexadiene-1-carboxylate synthase /
Locus_32106_Transcript_2/4_Confidence_0.500_Length_276	K14760	AAE14; acyl-activating enzyme 14 [EC:6.2.1.26]
Locus_7652_Transcript_9/14_Confidence_0.167_Length_926	K14840	NOP53; nucleolar protein 53
Locus_7485_Transcript_7/7_Confidence_0.000_Length_584	K14962	WDR82; COMPASS component SWD2
Locus_1534_Transcript_8/12_Confidence_0.290_Length_1528	K14977	ylbA; ureidoglycine aminohydrolase [EC:3.5.3.-]
Locus_6199_Transcript_3/5_Confidence_0.500_Length_544	K15015	SLC32A; solute carrier family 32 (vesicular inhibitory amino acid transporter)
Locus_7219_Transcript_2/5_Confidence_0.420_Length_969	K15040	VDAC2; voltage-dependent anion channel protein 2
Locus_9900_Transcript_1/3_Confidence_0.643_Length_764	K15047	HNRNPUL1; heterogeneous nuclear ribonucleoprotein U-like protein 1
Locus_30761_Transcript_1/1_Confidence_0.667_Length_121	K15078	SLX1; structure-specific endonuclease subunit SLX1 [EC:3.6.1.-]
Locus_9003_Transcript_3/4_Confidence_0.765_Length_499	K15086	TPS14; (3S)-linalool synthase [EC:4.2.3.25]
Locus_8268_Transcript_4/6_Confidence_0.509_Length_822	K15095	E1.1.1.208; (+)-neomenthol dehydrogenase [EC:1.1.1.208]
Locus_33343_Transcript_1/2_Confidence_1.000_Length_250	K15133	MED17; mediator of RNA polymerase II transcription subunit 17
Locus_6237_Transcript_1/5_Confidence_0.875_Length_850	K15156	MED14; mediator of RNA polymerase II transcription subunit 14
Locus_8184_Transcript_4/7_Confidence_0.391_Length_582	K15164	MED13; mediator of RNA polymerase II transcription subunit 13
Locus_17301_Transcript_2/6_Confidence_0.373_Length_651	K15170	MED27; mediator of RNA polymerase II transcription subunit 27
Locus_7776_Transcript_4/5_Confidence_0.190_Length_735	K15188	CCNT; cyclin T
Locus_9397_Transcript_3/11_Confidence_0.676_Length_1304	K15227	TYRAAT; arogenate dehydrogenase (NADP+), plant [EC:1.3.1.78]
Locus_5225_Transcript_5/7_Confidence_0.538_Length_1051	K15292	STXBP1; syntaxin-binding protein 1
Locus_46248_Transcript_1/1_Confidence_1.000_Length_163	K15296	NAPA; alpha-soluble NSF attachment protein
Locus_6806_Transcript_1/2_Confidence_0.957_Length_940	K15304	RANBP3; Ran-binding protein 3
Locus_4806_Transcript_10/13_Confidence_0.068_Length_1830	K15305	VAC14; vacuole morphology and inheritance protein 14
Locus_847_Transcript_30/32_Confidence_0.122_Length_1183	K15306	RANBP1; Ran-binding protein 1
Locus_25150_Transcript_1/1_Confidence_0.000_Length_147	K15360	STRA13; centromere protein X
Locus_6909_Transcript_1/3_Confidence_1.000_Length_271	K15361	WDR48; WD repeat-containing protein 48
Locus_35728_Transcript_1/1_Confidence_0.000_Length_115	K15362	BRIP1; fanconi anemia group J protein [EC:3.6.4.12]
Locus_40479_Transcript_1/3_Confidence_1.000_Length_290	K15363	FAN1; fanconi-associated nuclease 1 [EC:3.1.21.- 3.1.4.1]
Locus_15942_Transcript_1/6_Confidence_0.380_Length_440	K15365	RMI2; RecQ-mediated genome instability protein 2
Locus_7593_Transcript_3/4_Confidence_0.321_Length_908	K15376	GPHN; gephyrin [EC:2.10.1.1 2.7.7.75]
Locus_8121_Transcript_2/5_Confidence_0.595_Length_620	K15397	KCS; 3-ketoacyl-CoA synthase [EC:2.3.1.199]
Locus_8505_Transcript_2/4_Confidence_0.508_Length_567	K15398	CYP86A4S; fatty acid omega-hydroxylase [EC:1.14.-.-]
Locus_6487_Transcript_4/4_Confidence_0.500_Length_715	K15400	HHT1; omega-hydroxypalmitate O-feruloyl transferase [EC:2.3.1.188]
Locus_7634_Transcript_7/11_Confidence_0.192_Length_1069	K15403	ACE; fatty acid omega-hydroxy dehydrogenase [EC:1.1.-.-]
Locus_546_Transcript_11/15_Confidence_0.171_Length_1046	K15404	K15404, CER1; aldehyde decarbonylase [EC:4.1.99.5]
Locus_29093_Transcript_1/1_Confidence_0.000_Length_137	K15405	MAH1; midchain alkane hydroxylase
Locus_5337_Transcript_7/9_Confidence_0.216_Length_1017	K15414	C1QBP; complement component 1 Q subcomponent-binding protein, mitochondrial
Locus_22678_Transcript_3/4_Confidence_0.591_Length_265	K15422	SAL; 3'(2'), 5'-bisphosphate nucleotidase / inositol polyphosphate 1-phosphatase [EC:3.1.3.7 3.1.3.57]
Locus_4856_Transcript_8/10_Confidence_0.342_Length_1011	K15542	PFS2; polyadenylation factor subunit 2
Locus_29724_Transcript_1/1_Confidence_0.000_Length_138	K15544	SSU72; RNA polymerase II subunit A C-terminal domain phosphatase SSU72 [EC:3.1.3.16]
Locus_35674_Transcript_1/2_Confidence_1.000_Length_237	K15616	EYA1; eyes absent homolog 1 [EC:3.1.3.48]
Locus_11227_Transcript_5/5_Confidence_0.054_Length_751	K15627	ASPSCR1; tether containing UBX domain for GLUT4
Locus_1440_Transcript_32/37_Confidence_0.108_Length_2042	K15633	gpmI; 2,3-bisphosphoglycerate-independent phosphoglycerate mutase [EC:5.4.2.12]
Locus_8347_Transcript_1/3_Confidence_0.486_Length_560	K15634	gpmB; probable phosphoglycerate mutase [EC:5.4.2.12]
Locus_19243_Transcript_1/3_Confidence_0.400_Length_217	K15637	PGAM5; serine/threonine-protein phosphatase PGAM5 [EC:3.1.3.16]
Locus_17080_Transcript_2/2_Confidence_0.100_Length_137	K15639	CYP734A1; PHYB activation tagged suppressor 1 [EC:1.14.-.-]
Locus_36956_Transcript_1/1_Confidence_0.875_Length_212	K15718	LOX1_5; linoleate 9S-lipoxygenase [EC:1.13.11.58]
Locus_6156_Transcript_5/7_Confidence_0.279_Length_731	K15728	LPIN; phosphatidate phosphatase LPIN [EC:3.1.3.4]
Locus_3025_Transcript_10/12_Confidence_0.215_Length_823	K15730	PTGES3; cytosolic prostaglandin-E synthase [EC:5.3.99.3]
Locus_5755_Transcript_3/6_Confidence_0.184_Length_673	K15744	Z-ISO; zeta-carotene isomerase [EC:5.2.1.12]
Locus_5008_Transcript_2/2_Confidence_0.857_Length_901	K15746	crtZ; beta-carotene 3-hydroxylase [EC:1.14.13.129]
Locus_29005_Transcript_1/2_Confidence_1.000_Length_194	K15747	LUT5; beta-ring hydroxylase [EC:1.14.-.-]
Locus_3828_Transcript_7/11_Confidence_0.313_Length_1222	K15777	DOPA; 4,5-DOPA dioxygenase extradiol [EC:1.13.11.-]
Locus_11195_Transcript_2/3_Confidence_0.800_Length_715	K15803	GERD; (-)-germacrene D synthase [EC:4.2.3.22 4.2.3.75]
Locus_40141_Transcript_1/2_Confidence_1.000_Length_354	K15813	LUP4; beta-amyrin synthase [EC:5.4.99.39]
Locus_25585_Transcript_2/3_Confidence_0.714_Length_528	K15815	LUP2; lupeol synthase 2 [EC:5.4.99.39 5.4.99.40 5.4.99.41]
Locus_5266_Transcript_8/8_Confidence_0.281_Length_924	K15822	CAMS1; camelliol C synthase [EC:5.4.99.38]
Locus_7951_Transcript_2/3_Confidence_0.591_Length_436	K15849	PAT; bifunctional aspartate aminotransferase and glutamate/aspartate-prephenate aminotransferase [EC:2.6.1.1 2.6.1.78 2.6.1.79]
Locus_9619_Transcript_1/2_Confidence_0.679_Length_342	K15889	PCME; prenylcysteine alpha-carboxyl methylesterase [EC:3.1.1.-]
Locus_9124_Transcript_6/6_Confidence_0.157_Length_509	K15891	FLDH; farnesol dehydrogenase [EC:1.1.1.216]
Locus_5027_Transcript_5/5_Confidence_0.170_Length_941	K15892	FOLK; farnesol kinase [EC:2.7.1.-]
Locus_6488_Transcript_7/11_Confidence_0.359_Length_1054	K15893	HPR1; hydroxypyruvate reductase 1
Locus_5261_Transcript_7/7_Confidence_0.028_Length_1206	K15918	GLYK; D-glycerate 3-kinase [EC:2.7.1.31]
Locus_4760_Transcript_10/20_Confidence_0.120_Length_759	K15919	HPR2; hydroxypyruvate reductase 2
Locus_2745_Transcript_8/13_Confidence_0.075_Length_1987	K15920	XYL4; beta-D-xylosidase 4 [EC:3.2.1.37]
Locus_47003_Transcript_1/1_Confidence_1.000_Length_162	K15923	AXY8; alpha-L-fucosidase 2 [EC:3.2.1.51]
Locus_27239_Transcript_2/5_Confidence_0.386_Length_477	K15979	SND1; staphylococcal nuclease domain-containing protein 1
Locus_5277_Transcript_2/4_Confidence_0.717_Length_1270	K16054	DEP1; methylthioribulose 1-phosphate dehydratase / enolase-phosphatase E1 [EC:4.2.1.109 3.1.3.77]
Locus_8072_Transcript_15/19_Confidence_0.066_Length_1579	K16055	TPS; trehalose 6-phosphate synthase/phosphatase [EC:2.4.1.15 3.1.3.12]
Locus_11025_Transcript_1/3_Confidence_0.970_Length_783	K16084	CYP76M7; ent-cassa-12,15-diene 11-hydroxylase [EC:1.14.13.145]
Locus_7432_Transcript_4/11_Confidence_0.190_Length_664	K16190	GLCAK; glucuronokinase [EC:2.7.1.43]
Locus_10473_Transcript_2/3_Confidence_0.048_Length_625	K16196	EIF2AK4; eukaryotic translation initiation factor 2-alpha kinase 4 [EC:2.7.11.1]
Locus_4481_Transcript_5/5_Confidence_0.536_Length_1394	K16221	TCP21; transcription factor TCP21 (protein CCA1 HIKING EXPEDITION)
Locus_30576_Transcript_1/3_Confidence_0.714_Length_273	K16222	CDF1; Dof zinc finger protein DOF5.5
Locus_39860_Transcript_1/1_Confidence_0.000_Length_236	K16223	FT; protein FLOWERING LOCUS T
Locus_6727_Transcript_1/2_Confidence_0.857_Length_312	K16240	SPA1; protein suppressor of PHYA-105 1
Locus_1597_Transcript_6/7_Confidence_0.584_Length_1084	K16241	HY5; transcription factor HY5
Locus_42332_Transcript_1/2_Confidence_0.957_Length_294	K16329	psuG; pseudouridine-5'-phosphate glycosidase [EC:3.2.-.-]
Locus_42320_Transcript_1/1_Confidence_0.000_Length_170	K16675	ZDHHC14; probable palmitoyltransferase ZDHHC14 [EC:2.3.1.-]
Locus_35593_Transcript_1/1_Confidence_0.889_Length_111	K16871	POP2; 4-aminobutyrate---pyruvate transaminase [EC:2.6.1.96]
Locus_6783_Transcript_2/5_Confidence_0.943_Length_491	K16903	TAA1; L-tryptophan---pyruvate aminotransferase [EC:2.6.1.99]
Locus_11335_Transcript_6/7_Confidence_0.125_Length_521	K16904	DCTPP1; dCTP diphosphatase [EC:3.6.1.12]
Locus_46556_Transcript_1/1_Confidence_1.000_Length_167	K17065	DNM1L; dynamin 1-like protein [EC:3.6.5.5]
Locus_9827_Transcript_1/1_Confidence_0.000_Length_170	K17108	GBA2; non-lysosomal glucosylceramidase [EC:3.2.1.45]
Locus_14693_Transcript_2/2_Confidence_0.895_Length_714	K17398	DNMT3A; DNA (cytosine-5)-methyltransferase 3A [EC:2.1.1.37]
Locus_1562_Transcript_6/18_Confidence_0.190_Length_1202	K17497	PMM; phosphomannomutase [EC:5.4.2.8]
Locus_5904_Transcript_1/2_Confidence_1.000_Length_621	K17637	EXOC2; exocyst complex component 2
Locus_1118_Transcript_3/15_Confidence_0.230_Length_967	K17725	ETHE1; sulfur dioxygenase [EC:1.13.11.18]
Locus_23011_Transcript_2/6_Confidence_0.304_Length_559	K17744	GalDH; L-galactose dehydrogenase [EC:1.1.1.316]
Locus_1882_Transcript_7/15_Confidence_0.043_Length_1109	K17761	SSADH; succinate-semialdehyde dehydrogenase, mitochondrial [EC:1.2.1.24]
Locus_8224_Transcript_1/2_Confidence_1.000_Length_511	K17839	PAO4; polyamine oxidase [EC:1.5.3.17 1.5.3.-]
Locus_21114_Transcript_1/2_Confidence_1.000_Length_205	K17890	ATG16L; autophagy-related protein 16, animal type
Locus_6599_Transcript_4/4_Confidence_0.022_Length_964	K17911	DWARF27; beta-carotene isomerase [EC:5.2.1.14]
Locus_45009_Transcript_1/1_Confidence_1.000_Length_247	K17961	CYP82G1; cytochrome P450, family 82, subfamily G, polypeptide 1 [EC:1.14.-.-]
Locus_12328_Transcript_3/3_Confidence_0.286_Length_1202	K17982	TPS04; geranyllinalool synthase [EC:4.2.3.144]
Locus_40954_Transcript_5/6_Confidence_0.403_Length_411	K17991	PXG; peroxygenase [EC:1.11.2.3]
Locus_25182_Transcript_2/3_Confidence_0.900_Length_304	K18010	HCAR; 7-hydroxymethyl chlorophyll a reductase [EC:1.17.7.2]
Locus_35581_Transcript_1/2_Confidence_0.941_Length_362	K18121	GLYR; glyoxylate/succinic semialdehyde reductase [EC:1.1.1.79 1.1.1.-]
Locus_8761_Transcript_4/5_Confidence_0.262_Length_1088	K18151	UAH; ureidoglycolate amidohydrolase [EC:3.5.1.116]
Locus_5300_Transcript_1/1_Confidence_0.833_Length_611	K18211	SNAP25; synaptosomal-associated protein 25
Locus_9657_Transcript_3/6_Confidence_0.170_Length_534	K18213	PRORP; proteinaceous RNase P [EC:3.1.26.5]
