# Supplementary material for: De Novo Transcriptome Analysis of Medicinally Important Plantago ovata Using RNA-Seq
Source: PLoS One. 2016 Mar 4;11(3):e0150273. doi: 10.1371/journal.pone.0150273 (PMC4778938; doi:10.1371/journal.pone.0150273)
Supplement: S5 Table — (XLS) [file pone.0150273.s011.xls]

## Sheet: Sheet1
S5 Table. Table enlisting the number of P. ovata genes/transcripts coding for various transcription factor families
Transcription Factor Family	Number of transcripts
C3H	208
PHD	177
MADS	162
SNF2	135
SET	123
FAR1	120
HB	116
MYB-related	113
C2H2	112
bZIP	88
Orphans	88
bHLH	84
AP2-EREBP	75
NAC	72
mTERF	67
FHA	66
TRAF	65
MYB	56
WRKY	52
GNAT	51
AUX/IAA	50
GRAS	50
ARF	46
ABI3VP1	43
Trihelix	39
SBP	37
Jumonji	35
C2C2-GATA	33
CCAAT	30
G2-like	29
DBP	27
Tify	21
HMG	17
LOB	16
TCP	15
LUG	15
HSF	15
SWI/SNF-BAF60b	14
BES1	14
BSD	14
SWI/SNF-SWI3	14
TUB	14
GRF	13
zf-HD	12
C2C2-CO-like	12
CAMTA	12
EIL	11
Sigma70-like	10
RWP-RK	10
OFP	10
ARID	10
DDT	10
C2C2-Dof	9
Pseudo ARR-B	9
CSD	8
IWS1	7
TAZ	7
GeBP	7
E2F-DP	7
CPP	7
PLATZ	7
Alfin-like	6
BBR/BPC	6
MBF1	5
RB	4
Coactivator p15	4
HRT	3
Rcd1-like	3
LIM	3
ARR-B	3
C2C2-YABBY	3
MED7	2
VOZ	2
PBF-2-like	2
TIG	2
MED6	2
S1Fa-like	2
SOH1	1
