# Supplementary material for: De Novo Transcriptome Analysis of Medicinally Important Plantago ovata Using RNA-Seq
Source: PLoS One. 2016 Mar 4;11(3):e0150273. doi: 10.1371/journal.pone.0150273 (PMC4778938; doi:10.1371/journal.pone.0150273)
Supplement: S6 Table — (XLS) [file pone.0150273.s012.xls]

## Sheet: Sheet1
S6 Table. Table enlisting the number and type of all the SSRs identified in Plantago ovata transcriptome.
Locus id	SSR Number	SSR type	SSR	size	start	end
Locus_10003_Transcript_1/5_Confidence_0.328_Length_484	1	c	(TC)6taaaatcactgtactctcctatataccacaccacac(CA)7	62	181	242
Locus_10023_Transcript_3/4_Confidence_0.050_Length_778	1	p2	(TG)8	16	570	585
Locus_10038_Transcript_3/9_Confidence_0.136_Length_1150	1	p3	(TTC)8	24	1	24
Locus_10075_Transcript_4/5_Confidence_0.531_Length_506	1	p3	(CAC)5	15	224	238
Locus_10086_Transcript_2/4_Confidence_0.857_Length_1031	1	p3	(ACC)6	18	524	541
Locus_10087_Transcript_3/3_Confidence_0.000_Length_245	1	p2	(GA)6	12	207	218
Locus_10154_Transcript_8/8_Confidence_0.188_Length_863	1	p2	(TA)7	14	769	782
Locus_10217_Transcript_1/3_Confidence_0.152_Length_851	1	p2	(AG)7	14	67	80
Locus_1021_Transcript_18/19_Confidence_0.164_Length_1180	1	p3	(GAT)6	18	480	497
Locus_10303_Transcript_4/6_Confidence_0.844_Length_616	1	c	(GAG)5(GAC)5	30	242	271
Locus_10360_Transcript_5/6_Confidence_0.074_Length_597	1	p3	(CCA)6	18	51	68
Locus_1036_Transcript_20/21_Confidence_0.117_Length_1820	1	p2	(AT)6	12	1348	1359
Locus_10387_Transcript_1/1_Confidence_0.000_Length_245	1	p3	(CAT)5	15	52	66
Locus_1041_Transcript_10/23_Confidence_0.311_Length_1464	1	p3	(TCA)5	15	424	438
Locus_10457_Transcript_1/2_Confidence_0.929_Length_756	1	p3	(GAA)5	15	274	288
Locus_10501_Transcript_1/3_Confidence_0.450_Length_394	1	c*	(AAG)6(AG)6*	28	211	238
Locus_10503_Transcript_3/5_Confidence_0.188_Length_901	1	p3	(GAA)9	27	79	105
Locus_1052_Transcript_8/8_Confidence_0.052_Length_439	1	p4	(GATT)5	20	140	159
Locus_1054_Transcript_6/10_Confidence_0.248_Length_878	1	p3	(GTT)6	18	545	562
Locus_10594_Transcript_3/3_Confidence_0.100_Length_423	1	p2	(TG)8	16	2	17
Locus_10600_Transcript_3/4_Confidence_0.682_Length_681	1	p3	(ACT)7	21	360	380
Locus_10628_Transcript_3/4_Confidence_0.326_Length_558	1	p3	(TCA)5	15	64	78
Locus_10634_Transcript_2/5_Confidence_0.375_Length_510	1	p2	(AG)7	14	427	440
Locus_1064_Transcript_28/33_Confidence_0.175_Length_1532	1	p3	(TGT)7	21	1063	1083
Locus_10667_Transcript_4/8_Confidence_0.039_Length_313	1	p3	(GCA)5	15	160	174
Locus_10676_Transcript_1/2_Confidence_0.960_Length_473	1	p2	(CT)6	12	6	17
Locus_10720_Transcript_5/7_Confidence_0.333_Length_542	1	p3	(GGT)5	15	283	297
Locus_10721_Transcript_4/4_Confidence_0.560_Length_292	1	p3	(AAC)5	15	88	102
Locus_10732_Transcript_2/4_Confidence_0.615_Length_547	1	p3	(TAA)6	18	31	48
Locus_10766_Transcript_1/5_Confidence_0.457_Length_708	1	p3	(CAC)5	15	471	485
Locus_1076_Transcript_34/35_Confidence_0.127_Length_1522	1	p3	(TCT)5	15	235	249
Locus_1077_Transcript_22/29_Confidence_0.242_Length_1074	1	p3	(GAG)5	15	132	146
Locus_10804_Transcript_2/2_Confidence_0.857_Length_452	1	p2	(CT)8	16	428	443
Locus_10828_Transcript_8/10_Confidence_0.078_Length_439	1	p3	(TGG)5	15	290	304
Locus_10830_Transcript_1/4_Confidence_0.377_Length_478	1	p3	(CTG)5	15	232	246
Locus_1086_Transcript_11/21_Confidence_0.243_Length_717	1	c	(ATG)5caaagattagatttgtac(TAG)7	54	233	286
Locus_10878_Transcript_8/8_Confidence_0.083_Length_1089	1	p3	(TTC)5	15	417	431
Locus_1088_Transcript_8/14_Confidence_0.211_Length_1051	1	c	(AG)6(TG)7ggggtgtgtaagtgtgtgtatctgtgtgttgtgttttgttataagtaagaagttata(ACT)5	98	11	108
Locus_1089_Transcript_13/14_Confidence_0.071_Length_1308	1	p3	(GCT)5	15	389	403
Locus_10929_Transcript_6/9_Confidence_0.165_Length_806	1	p2	(GA)7	14	603	616
Locus_10966_Transcript_6/7_Confidence_0.141_Length_806	1	p3	(TCT)5	15	326	340
Locus_11006_Transcript_2/6_Confidence_0.611_Length_890	1	p3	(CTG)6	18	374	391
Locus_11020_Transcript_2/2_Confidence_0.722_Length_358	1	p3	(ATC)5	15	318	332
Locus_11021_Transcript_3/4_Confidence_0.452_Length_417	1	p3	(CCT)5	15	31	45
Locus_11044_Transcript_1/3_Confidence_0.800_Length_346	1	p3	(TTC)7	21	318	338
Locus_11068_Transcript_2/2_Confidence_0.692_Length_319	1	p3	(CAT)5	15	171	185
Locus_11068_Transcript_2/2_Confidence_0.692_Length_319	2	p3	(ACC)5	15	289	303
Locus_11070_Transcript_4/5_Confidence_0.118_Length_447	1	p3	(GAA)6	18	354	371
Locus_11094_Transcript_2/3_Confidence_0.500_Length_713	1	p2	(CT)8	16	34	49
Locus_1110_Transcript_23/30_Confidence_0.228_Length_1488	1	p3	(TAT)5	15	1289	1303
Locus_11127_Transcript_6/6_Confidence_0.014_Length_1075	1	p3	(ACC)5	15	973	987
Locus_11132_Transcript_1/2_Confidence_0.688_Length_739	1	p3	(CGG)5	15	405	419
Locus_11133_Transcript_23/37_Confidence_0.149_Length_972	1	p2	(GA)9	18	291	308
Locus_11177_Transcript_1/4_Confidence_0.567_Length_306	1	p3	(GCG)5	15	163	177
Locus_11274_Transcript_3/3_Confidence_0.429_Length_617	1	p3	(AGA)5	15	18	32
Locus_11332_Transcript_4/7_Confidence_0.173_Length_549	1	p5	(CCAAT)7	35	66	100
Locus_11367_Transcript_1/1_Confidence_0.889_Length_496	1	c	(GAC)5cagcagcagctctacatcccatggattgtccgggacgaaaatggcaacctcaccctccagaggtctcctcccgaccgtttcctcaaatccatgagcaccc(AGA)5	130	270	399
Locus_11495_Transcript_4/5_Confidence_0.821_Length_564	1	c	(GAT)5tccgatcaacttcagatc(GAT)5	48	439	486
Locus_1149_Transcript_38/42_Confidence_0.062_Length_772	1	p3	(ATA)5	15	40	54
Locus_11539_Transcript_1/2_Confidence_1.000_Length_738	1	p2	(TC)8	16	648	663
Locus_11672_Transcript_1/3_Confidence_0.667_Length_821	1	p3	(CTC)5	15	242	256
Locus_11676_Transcript_2/4_Confidence_0.341_Length_994	1	c	(GAG)5gtggaagtgaatttgaagaagaaggtgaagctggatgcggaggcggaggaggaagaagaggt(GGA)5	92	485	576
Locus_11816_Transcript_1/1_Confidence_0.875_Length_293	1	p2	(AG)7	14	140	153
Locus_1182_Transcript_23/24_Confidence_0.068_Length_792	1	p2	(TC)8	16	760	775
Locus_12014_Transcript_2/7_Confidence_0.850_Length_1292	1	p2	(AG)6	12	935	946
Locus_1202_Transcript_14/15_Confidence_0.116_Length_854	1	p2	(CT)9	18	820	837
Locus_12041_Transcript_1/1_Confidence_0.979_Length_491	1	c	(AG)6t(AG)6	25	304	328
Locus_12076_Transcript_4/4_Confidence_0.000_Length_799	1	p3	(TAT)5	15	681	695
Locus_12233_Transcript_5/6_Confidence_0.167_Length_684	1	p3	(CAT)9	27	551	577
Locus_12243_Transcript_2/5_Confidence_0.467_Length_280	1	p2	(GT)7	14	146	159
Locus_12320_Transcript_2/4_Confidence_0.367_Length_220	1	p3	(TGA)7	21	139	159
Locus_12329_Transcript_3/7_Confidence_0.268_Length_909	1	p3	(CAG)7	21	686	706
Locus_12370_Transcript_3/4_Confidence_0.812_Length_494	1	p3	(TCG)5	15	425	439
Locus_12388_Transcript_1/1_Confidence_0.000_Length_283	1	p3	(TTG)5	15	147	161
Locus_12457_Transcript_2/4_Confidence_0.551_Length_1005	1	p3	(CTC)5	15	615	629
Locus_1245_Transcript_28/36_Confidence_0.067_Length_1739	1	p3	(AGT)5	15	745	759
Locus_12463_Transcript_1/1_Confidence_0.000_Length_458	1	p2	(TC)8	16	7	22
Locus_1247_Transcript_12/13_Confidence_0.191_Length_1509	1	p3	(CTA)5	15	254	268
Locus_1247_Transcript_12/13_Confidence_0.191_Length_1509	2	p2	(GA)8	16	1486	1501
Locus_12533_Transcript_3/6_Confidence_0.326_Length_1132	1	p3	(TGA)5	15	678	692
Locus_12611_Transcript_1/5_Confidence_0.711_Length_720	1	p3	(GAA)6	18	194	211
Locus_1263_Transcript_21/21_Confidence_0.044_Length_1507	1	p3	(TAG)7	21	218	238
Locus_12666_Transcript_3/7_Confidence_0.016_Length_556	1	p2	(CT)6	12	56	67
Locus_12669_Transcript_1/1_Confidence_0.000_Length_397	1	p2	(GA)8	16	350	365
Locus_12683_Transcript_1/2_Confidence_1.000_Length_509	1	p3	(GAA)5	15	291	305
Locus_12721_Transcript_4/8_Confidence_0.259_Length_946	1	p2	(TC)6	12	751	762
Locus_12739_Transcript_2/2_Confidence_0.143_Length_190	1	p2	(GA)6	12	13	24
Locus_12746_Transcript_2/3_Confidence_0.905_Length_490	1	p3	(GAA)7	21	132	152
Locus_12749_Transcript_5/9_Confidence_0.179_Length_746	1	p3	(GCA)5	15	269	283
Locus_12755_Transcript_3/4_Confidence_0.950_Length_893	1	p3	(GAA)5	15	84	98
Locus_12780_Transcript_5/5_Confidence_0.000_Length_960	1	p3	(GAG)7	21	363	383
Locus_12791_Transcript_3/4_Confidence_0.708_Length_791	1	p3	(AGT)5	15	590	604
Locus_1283_Transcript_5/9_Confidence_0.322_Length_900	1	p2	(CA)7	14	107	120
Locus_12858_Transcript_1/2_Confidence_1.000_Length_340	1	p3	(ACG)7	21	52	72
Locus_12887_Transcript_3/3_Confidence_0.758_Length_1051	1	p3	(CAC)5	15	178	192
Locus_1289_Transcript_17/21_Confidence_0.062_Length_1589	1	p3	(CCA)5	15	163	177
Locus_12905_Transcript_2/4_Confidence_0.532_Length_577	1	p3	(CTC)6	18	303	320
Locus_12932_Transcript_1/5_Confidence_0.577_Length_699	1	p3	(TTG)5	15	428	442
Locus_12970_Transcript_2/3_Confidence_0.717_Length_342	1	p3	(CTC)7	21	148	168
Locus_12974_Transcript_3/3_Confidence_0.591_Length_418	1	p3	(GAG)6	18	131	148
Locus_13025_Transcript_3/4_Confidence_0.047_Length_606	1	p3	(GGT)6	18	149	166
Locus_13026_Transcript_1/3_Confidence_0.410_Length_705	1	p3	(GAG)8	24	282	305
Locus_13091_Transcript_1/2_Confidence_1.000_Length_447	1	p3	(ATG)5	15	66	80
Locus_13091_Transcript_1/2_Confidence_1.000_Length_447	2	c	(GAA)5gttgatgaaacggaagatgagaaggaagag(GAA)5	60	368	427
Locus_13098_Transcript_1/1_Confidence_0.000_Length_259	1	p3	(CAT)5	15	69	83
Locus_13098_Transcript_1/1_Confidence_0.000_Length_259	2	p3	(TCA)5	15	217	231
Locus_13107_Transcript_3/5_Confidence_0.306_Length_439	1	p3	(CAG)5	15	312	326
Locus_13131_Transcript_1/7_Confidence_0.842_Length_368	1	p3	(AGA)5	15	121	135
Locus_13143_Transcript_3/5_Confidence_0.750_Length_211	1	p3	(AAT)5	15	155	169
Locus_13178_Transcript_1/4_Confidence_0.121_Length_1084	1	p2	(TA)7	14	203	216
Locus_13192_Transcript_3/5_Confidence_0.638_Length_585	1	p3	(ACG)5	15	287	301
Locus_13298_Transcript_5/5_Confidence_0.206_Length_467	1	p3	(TGG)6	18	103	120
Locus_1329_Transcript_5/6_Confidence_0.289_Length_807	1	p3	(GCA)5	15	293	307
Locus_13303_Transcript_2/4_Confidence_0.455_Length_452	1	p3	(ATC)5	15	237	251
Locus_13321_Transcript_4/5_Confidence_0.050_Length_645	1	p3	(GGT)5	15	186	200
Locus_1343_Transcript_7/10_Confidence_0.294_Length_833	1	p3	(GGC)5	15	544	558
Locus_13484_Transcript_4/13_Confidence_0.170_Length_653	1	p3	(CTC)6	18	150	167
Locus_13586_Transcript_1/1_Confidence_0.000_Length_428	1	p3	(CAG)7	21	11	31
Locus_1359_Transcript_25/28_Confidence_0.178_Length_2667	1	p3	(ATT)5	15	190	204
Locus_13615_Transcript_8/8_Confidence_0.123_Length_542	1	p3	(TGA)8	24	392	415
Locus_13641_Transcript_1/1_Confidence_0.750_Length_162	1	p2	(GT)18	36	1	36
Locus_13648_Transcript_4/5_Confidence_0.043_Length_676	1	c	(GAA)5gccagagcctctg(GA)7	42	138	179
Locus_1366_Transcript_9/14_Confidence_0.235_Length_1474	1	p3	(GAA)5	15	1319	1333
Locus_13691_Transcript_1/4_Confidence_1.000_Length_336	1	p3	(CCA)5	15	91	105
Locus_13703_Transcript_4/5_Confidence_0.319_Length_780	1	p3	(AGC)5	15	123	137
Locus_13728_Transcript_3/7_Confidence_0.488_Length_581	1	p3	(GAT)5	15	314	328
Locus_1373_Transcript_8/19_Confidence_0.037_Length_1324	1	p2	(CA)9	18	39	56
Locus_13818_Transcript_4/5_Confidence_0.486_Length_361	1	p2	(TC)12	24	17	40
Locus_13821_Transcript_1/2_Confidence_0.333_Length_288	1	p3	(TTC)5	15	246	260
Locus_13892_Transcript_5/9_Confidence_0.157_Length_658	1	p2	(TA)6	12	605	616
Locus_1393_Transcript_72/81_Confidence_0.086_Length_1909	1	p3	(GGA)5	15	143	157
Locus_13945_Transcript_2/2_Confidence_0.867_Length_250	1	p2	(CT)6	12	186	197
Locus_13993_Transcript_1/2_Confidence_0.857_Length_382	1	p3	(GAA)6	18	175	192
Locus_14000_Transcript_1/2_Confidence_0.962_Length_258	1	p3	(AGC)5	15	37	51
Locus_14009_Transcript_5/6_Confidence_0.060_Length_696	1	p3	(AGC)6	18	171	188
Locus_1401_Transcript_6/11_Confidence_0.154_Length_1707	1	p3	(GGT)5	15	990	1004
Locus_1401_Transcript_6/11_Confidence_0.154_Length_1707	2	p3	(GGT)6	18	1572	1589
Locus_14072_Transcript_2/5_Confidence_0.093_Length_415	1	p3	(ACT)6	18	362	379
Locus_14073_Transcript_1/3_Confidence_0.900_Length_460	1	p3	(CCA)5	15	324	338
Locus_14092_Transcript_3/6_Confidence_0.250_Length_756	1	p3	(CTG)5	15	644	658
Locus_1415_Transcript_13/17_Confidence_0.183_Length_1768	1	p3	(TAG)5	15	107	121
Locus_1416_Transcript_12/13_Confidence_0.167_Length_823	1	p3	(GTA)6	18	109	126
Locus_14173_Transcript_1/1_Confidence_0.000_Length_327	1	p2	(CT)6	12	24	35
Locus_141_Transcript_20/27_Confidence_0.106_Length_591	1	p2	(TC)6	12	1	12
Locus_14219_Transcript_4/8_Confidence_0.079_Length_708	1	p2	(GT)6	12	95	106
Locus_14229_Transcript_2/3_Confidence_0.857_Length_128	1	p3	(CCA)5	15	16	30
Locus_1429_Transcript_59/62_Confidence_0.132_Length_2824	1	p3	(CAC)5	15	863	877
Locus_14314_Transcript_1/4_Confidence_0.393_Length_530	1	p2	(AT)6	12	63	74
Locus_14336_Transcript_2/2_Confidence_0.000_Length_275	1	p3	(CTT)5	15	19	33
Locus_14367_Transcript_6/10_Confidence_0.114_Length_1255	1	p3	(CAT)7	21	220	240
Locus_14379_Transcript_1/1_Confidence_0.875_Length_100	1	p2	(GA)10	20	65	84
Locus_1437_Transcript_14/18_Confidence_0.107_Length_1087	1	p3	(GTG)6	18	908	925
Locus_14442_Transcript_1/4_Confidence_0.702_Length_538	1	p3	(AAC)7	21	439	459
Locus_1444_Transcript_6/19_Confidence_0.268_Length_1338	1	p3	(TGG)5	15	786	800
Locus_14456_Transcript_1/1_Confidence_0.000_Length_246	1	p3	(TCA)5	15	108	122
Locus_1446_Transcript_40/44_Confidence_0.175_Length_1460	1	p3	(CCT)6	18	46	63
Locus_1446_Transcript_40/44_Confidence_0.175_Length_1460	2	p3	(AAC)6	18	411	428
Locus_14481_Transcript_1/3_Confidence_0.526_Length_227	1	p2	(CT)10	20	116	135
Locus_14536_Transcript_1/1_Confidence_0.000_Length_176	1	p2	(CA)6	12	146	157
Locus_14643_Transcript_3/4_Confidence_0.079_Length_633	1	p3	(AGA)6	18	375	392
Locus_14699_Transcript_3/5_Confidence_0.708_Length_759	1	p2	(TG)10	20	713	732
Locus_14705_Transcript_5/7_Confidence_0.231_Length_662	1	p3	(TTC)5	15	607	621
Locus_14713_Transcript_3/7_Confidence_0.038_Length_427	1	p3	(AAC)6	18	150	167
Locus_14723_Transcript_1/5_Confidence_0.737_Length_542	1	p3	(TGA)5	15	219	233
Locus_14729_Transcript_3/3_Confidence_0.632_Length_415	1	p3	(ACG)6	18	12	29
Locus_14751_Transcript_3/4_Confidence_0.091_Length_769	1	p3	(TAC)5	15	84	98
Locus_14833_Transcript_1/2_Confidence_0.111_Length_454	1	p2	(CT)6	12	418	429
Locus_14863_Transcript_1/3_Confidence_0.442_Length_596	1	p3	(TGG)6	18	397	414
Locus_14924_Transcript_1/3_Confidence_1.000_Length_394	1	p3	(GCG)5	15	349	363
Locus_1495_Transcript_5/9_Confidence_0.212_Length_1433	1	p3	(CTG)6	18	1323	1340
Locus_14979_Transcript_2/2_Confidence_0.900_Length_548	1	p3	(GAA)6	18	508	525
Locus_14990_Transcript_1/2_Confidence_0.933_Length_326	1	p2	(TC)6	12	243	254
Locus_15000_Transcript_1/4_Confidence_0.333_Length_392	1	p3	(TTG)5	15	139	153
Locus_15028_Transcript_5/5_Confidence_0.000_Length_561	1	p3	(AGA)5	15	468	482
Locus_15086_Transcript_3/7_Confidence_0.118_Length_555	1	p3	(CAG)7	21	83	103
Locus_15098_Transcript_5/5_Confidence_0.529_Length_558	1	p3	(AGA)5	15	345	359
Locus_15206_Transcript_2/4_Confidence_0.929_Length_913	1	p3	(TAC)6	18	285	302
Locus_15221_Transcript_1/4_Confidence_1.000_Length_451	1	p3	(CTT)5	15	284	298
Locus_15240_Transcript_4/6_Confidence_0.375_Length_569	1	p3	(ATA)5	15	56	70
Locus_15259_Transcript_3/5_Confidence_0.200_Length_455	1	p2	(CT)7	14	40	53
Locus_1525_Transcript_22/24_Confidence_0.051_Length_1688	1	p3	(ACC)5	15	13	27
Locus_15269_Transcript_3/4_Confidence_0.556_Length_710	1	p3	(AGC)5	15	212	226
Locus_15293_Transcript_1/1_Confidence_0.923_Length_615	1	p2	(TC)8	16	549	564
Locus_15359_Transcript_2/3_Confidence_0.476_Length_288	1	p3	(CGG)5	15	120	134
Locus_15575_Transcript_1/4_Confidence_1.000_Length_505	1	p4	(CATA)6	24	66	89
Locus_15602_Transcript_1/3_Confidence_1.000_Length_338	1	p3	(AAG)5	15	21	35
Locus_15648_Transcript_1/4_Confidence_0.824_Length_534	1	p3	(TCC)5	15	24	38
Locus_15727_Transcript_1/1_Confidence_0.000_Length_138	1	p3	(TCT)5	15	109	123
Locus_15730_Transcript_1/1_Confidence_0.000_Length_212	1	p3	(AGA)5	15	193	207
Locus_1574_Transcript_13/27_Confidence_0.053_Length_1286	1	p3	(GTA)5	15	1129	1143
Locus_15750_Transcript_1/6_Confidence_0.556_Length_421	1	p3	(AGC)5	15	203	217
Locus_15765_Transcript_1/1_Confidence_0.000_Length_196	1	p3	(ATA)5	15	110	124
Locus_15787_Transcript_1/1_Confidence_0.950_Length_252	1	p3	(GAT)6	18	193	210
Locus_15799_Transcript_1/4_Confidence_0.148_Length_579	1	p3	(TTC)8	24	267	290
Locus_15830_Transcript_2/4_Confidence_0.676_Length_408	1	p3	(GTG)5	15	247	261
Locus_15882_Transcript_4/6_Confidence_0.319_Length_700	1	p2	(TG)13	26	590	615
Locus_15898_Transcript_2/5_Confidence_0.400_Length_583	1	c	(TCT)5tcgtccacctcctggtggctccggtagtcttcatcttca(TTC)7	75	302	376
Locus_15_Transcript_4/6_Confidence_0.294_Length_995	1	p2	(AT)7	14	892	905
Locus_16067_Transcript_1/1_Confidence_0.667_Length_142	1	p3	(TGC)5	15	15	29
Locus_16075_Transcript_2/3_Confidence_0.875_Length_497	1	p3	(ATT)5	15	243	257
Locus_16110_Transcript_1/1_Confidence_0.960_Length_574	1	p2	(TG)7	14	149	162
Locus_16113_Transcript_4/5_Confidence_0.343_Length_567	1	p3	(CTG)6	18	326	343
Locus_1614_Transcript_22/30_Confidence_0.111_Length_1870	1	p2	(GA)8	16	1813	1828
Locus_16224_Transcript_18/28_Confidence_0.154_Length_608	1	p3	(GGC)5	15	562	576
Locus_16239_Transcript_1/1_Confidence_0.000_Length_226	1	p3	(AAC)5	15	170	184
Locus_1623_Transcript_16/20_Confidence_0.133_Length_971	1	p2	(TC)8	16	326	341
Locus_1624_Transcript_7/20_Confidence_0.124_Length_867	1	p3	(ACG)9	27	30	56
Locus_16268_Transcript_1/2_Confidence_0.788_Length_408	1	p3	(TCA)9	27	63	89
Locus_16271_Transcript_1/2_Confidence_0.889_Length_290	1	p3	(ATC)5	15	138	152
Locus_16328_Transcript_3/5_Confidence_0.476_Length_430	1	p3	(TGG)5	15	142	156
Locus_16359_Transcript_3/5_Confidence_0.714_Length_833	1	p3	(GTG)7	21	667	687
Locus_16400_Transcript_1/3_Confidence_0.903_Length_514	1	p2	(CA)6	12	55	66
Locus_16426_Transcript_1/5_Confidence_0.613_Length_619	1	p3	(GAA)5	15	32	46
Locus_16433_Transcript_2/3_Confidence_0.923_Length_361	1	p3	(CAC)7	21	286	306
Locus_16440_Transcript_1/3_Confidence_1.000_Length_482	1	p3	(AGA)5	15	184	198
Locus_16481_Transcript_5/6_Confidence_0.290_Length_454	1	p3	(TCA)5	15	201	215
Locus_16526_Transcript_1/3_Confidence_0.897_Length_398	1	p3	(GAA)5	15	179	193
Locus_1653_Transcript_4/6_Confidence_0.089_Length_640	1	p3	(TCA)8	24	617	640
Locus_16598_Transcript_2/2_Confidence_0.607_Length_422	1	p3	(GAT)5	15	328	342
Locus_16632_Transcript_4/5_Confidence_0.021_Length_469	1	p2	(TG)8	16	358	373
Locus_16656_Transcript_1/4_Confidence_0.384_Length_358	1	p3	(CGG)5	15	113	127
Locus_1671_Transcript_4/15_Confidence_0.289_Length_1701	1	p3	(GAG)5	15	1458	1472
Locus_16731_Transcript_4/5_Confidence_0.607_Length_658	1	p3	(CTC)8	24	619	642
Locus_1673_Transcript_23/26_Confidence_0.191_Length_1499	1	p3	(ACA)5	15	174	188
Locus_1673_Transcript_23/26_Confidence_0.191_Length_1499	2	p3	(AAT)5	15	487	501
Locus_1674_Transcript_10/28_Confidence_0.063_Length_637	1	p3	(CCG)5	15	78	92
Locus_16807_Transcript_1/5_Confidence_0.296_Length_525	1	p3	(CAC)5	15	356	370
Locus_16814_Transcript_1/3_Confidence_0.611_Length_393	1	p3	(GAA)6	18	311	328
Locus_1683_Transcript_11/13_Confidence_0.071_Length_1182	1	p2	(GA)11	22	1108	1129
Locus_16881_Transcript_1/1_Confidence_0.000_Length_318	1	p3	(TCA)5	15	164	178
Locus_17101_Transcript_3/4_Confidence_0.897_Length_317	1	p2	(CT)9	18	184	201
Locus_1711_Transcript_14/15_Confidence_0.348_Length_1050	1	p3	(CTC)9	27	811	837
Locus_17127_Transcript_1/4_Confidence_0.100_Length_418	1	p3	(ATT)5	15	58	72
Locus_17157_Transcript_1/3_Confidence_0.154_Length_573	1	p3	(GAA)5	15	480	494
Locus_17159_Transcript_1/1_Confidence_0.000_Length_102	1	c	(CT)6ttctctctcttactcttct(TC)8	47	25	71
Locus_17210_Transcript_5/5_Confidence_0.000_Length_749	1	p2	(TC)6	12	645	656
Locus_17224_Transcript_2/3_Confidence_0.933_Length_992	1	p3	(TGG)5	15	907	921
Locus_1722_Transcript_7/11_Confidence_0.120_Length_684	1	p2	(CT)6	12	613	624
Locus_17230_Transcript_2/4_Confidence_0.447_Length_289	1	p2	(TC)9	18	188	205
Locus_17265_Transcript_1/1_Confidence_0.000_Length_167	1	p2	(AG)7	14	86	99
Locus_17282_Transcript_1/2_Confidence_1.000_Length_511	1	p3	(CAA)5	15	270	284
Locus_1730_Transcript_8/9_Confidence_0.069_Length_1603	1	p3	(TAT)5	15	1575	1589
Locus_1733_Transcript_15/21_Confidence_0.308_Length_1013	1	p3	(TGC)5	15	521	535
Locus_1733_Transcript_15/21_Confidence_0.308_Length_1013	2	p3	(TAT)7	21	759	779
Locus_1733_Transcript_15/21_Confidence_0.308_Length_1013	3	p3	(GGA)6	18	937	954
Locus_17398_Transcript_1/2_Confidence_1.000_Length_422	1	p3	(GGA)5	15	233	247
Locus_17405_Transcript_4/5_Confidence_0.244_Length_473	1	p3	(CAG)6	18	315	332
Locus_17421_Transcript_2/3_Confidence_0.571_Length_270	1	p3	(CAT)6	18	111	128
Locus_17430_Transcript_2/3_Confidence_0.667_Length_529	1	p3	(GCA)5	15	348	362
Locus_17525_Transcript_4/5_Confidence_0.784_Length_540	1	p3	(GAT)5	15	497	511
Locus_1756_Transcript_13/20_Confidence_0.064_Length_988	1	p3	(GAT)6	18	867	884
Locus_17593_Transcript_1/1_Confidence_0.000_Length_417	1	p3	(CTT)5	15	28	42
Locus_17649_Transcript_3/3_Confidence_0.550_Length_395	1	p5	(CCCCT)5	25	137	161
Locus_1767_Transcript_12/13_Confidence_0.056_Length_1402	1	p3	(GTG)5	15	1356	1370
Locus_17692_Transcript_3/3_Confidence_0.571_Length_371	1	p3	(TGG)5	15	203	217
Locus_17704_Transcript_4/9_Confidence_0.192_Length_575	1	p3	(AGA)5	15	483	497
Locus_17705_Transcript_3/3_Confidence_0.302_Length_510	1	p3	(TGT)6	18	310	327
Locus_1774_Transcript_12/26_Confidence_0.080_Length_2487	1	p3	(TGC)5	15	897	911
Locus_1774_Transcript_12/26_Confidence_0.080_Length_2487	2	p3	(TGC)5	15	1236	1250
Locus_17759_Transcript_1/2_Confidence_0.565_Length_343	1	p4	(CTAT)5	20	33	52
Locus_177_Transcript_21/31_Confidence_0.165_Length_551	1	p3	(AAG)6	18	435	452
Locus_1782_Transcript_10/34_Confidence_0.043_Length_1314	1	p3	(ATT)6	18	430	447
Locus_17855_Transcript_1/3_Confidence_0.824_Length_317	1	p3	(GGT)5	15	82	96
Locus_17941_Transcript_1/4_Confidence_0.882_Length_340	1	p2	(AC)11	22	164	185
Locus_17958_Transcript_1/1_Confidence_0.000_Length_296	1	p3	(GGC)5	15	163	177
Locus_1796_Transcript_5/8_Confidence_0.421_Length_684	1	p3	(TCC)5	15	245	259
Locus_17990_Transcript_1/4_Confidence_0.944_Length_480	1	p3	(GGT)5	15	329	343
Locus_18028_Transcript_2/3_Confidence_0.833_Length_236	1	p3	(TAA)9	27	199	225
Locus_18137_Transcript_2/5_Confidence_0.133_Length_437	1	p2	(TC)6	12	22	33
Locus_1814_Transcript_8/9_Confidence_0.235_Length_713	1	p3	(GTT)6	18	606	623
Locus_1815_Transcript_15/24_Confidence_0.077_Length_594	1	p2	(CT)7	14	195	208
Locus_1821_Transcript_18/18_Confidence_0.168_Length_929	1	c	(GA)13taaatggagaagggaact(GCA)5	59	128	186
Locus_18276_Transcript_6/7_Confidence_0.500_Length_517	1	p3	(CCT)5	15	85	99
Locus_1830_Transcript_18/19_Confidence_0.178_Length_1057	1	p3	(TAA)5	15	771	785
Locus_18454_Transcript_1/2_Confidence_1.000_Length_313	1	p3	(ATC)5	15	234	248
Locus_18538_Transcript_3/3_Confidence_0.167_Length_332	1	p3	(CTT)7	21	163	183
Locus_18605_Transcript_2/2_Confidence_0.000_Length_702	1	p4	(CAAC)5	20	85	104
Locus_18623_Transcript_3/5_Confidence_0.340_Length_462	1	p2	(CA)7	14	58	71
Locus_1874_Transcript_7/18_Confidence_0.201_Length_599	1	p3	(GCT)5	15	389	403
Locus_18774_Transcript_4/4_Confidence_0.596_Length_501	1	p3	(GTT)5	15	29	43
Locus_18796_Transcript_1/3_Confidence_0.933_Length_312	1	p3	(CTC)7	21	204	224
Locus_18798_Transcript_1/1_Confidence_0.000_Length_202	1	p3	(ATC)6	18	82	99
Locus_18822_Transcript_1/4_Confidence_0.643_Length_784	1	p3	(GGA)7	21	573	593
Locus_18866_Transcript_1/1_Confidence_0.000_Length_220	1	p3	(AGC)6	18	107	124
Locus_1886_Transcript_26/26_Confidence_0.076_Length_1866	1	p3	(CCA)5	15	690	704
Locus_1886_Transcript_26/26_Confidence_0.076_Length_1866	2	p3	(ACC)5	15	1181	1195
Locus_1886_Transcript_26/26_Confidence_0.076_Length_1866	3	c	(ACC)5ttgaccacccttaggctggttctgaccacccccaccttgaccacccttctgt(CCA)5	82	1331	1412
Locus_18884_Transcript_1/4_Confidence_0.938_Length_312	1	p3	(TGG)6	18	88	105
Locus_18885_Transcript_2/2_Confidence_0.600_Length_293	1	c	(GAT)5gacaatcagact(TGA)5	42	252	293
Locus_18925_Transcript_1/2_Confidence_1.000_Length_224	1	p3	(GTA)5	15	30	44
Locus_18928_Transcript_3/6_Confidence_0.033_Length_533	1	p3	(TAG)6	18	160	177
Locus_19017_Transcript_1/3_Confidence_0.867_Length_616	1	p3	(GCG)5	15	179	193
Locus_19025_Transcript_3/3_Confidence_0.920_Length_709	1	p3	(TGG)6	18	512	529
Locus_1903_Transcript_25/29_Confidence_0.073_Length_1439	1	p3	(TTC)6	18	507	524
Locus_19043_Transcript_2/3_Confidence_0.444_Length_691	1	p2	(CA)7	14	580	593
Locus_1912_Transcript_4/6_Confidence_0.442_Length_1441	1	p3	(TTC)6	18	1290	1307
Locus_1919_Transcript_2/6_Confidence_0.312_Length_660	1	p4	(AATC)5	20	581	600
Locus_19289_Transcript_1/4_Confidence_0.170_Length_689	1	p3	(GGT)5	15	493	507
Locus_19307_Transcript_2/5_Confidence_0.472_Length_685	1	p3	(GCT)5	15	205	219
Locus_19434_Transcript_1/1_Confidence_0.000_Length_167	1	c	(GAA)5taactagctgctctcagaacacag(AGC)5	54	110	163
Locus_19461_Transcript_2/3_Confidence_0.167_Length_359	1	p3	(AGC)7	21	151	171
Locus_19468_Transcript_1/1_Confidence_0.750_Length_226	1	p2	(AG)7	14	172	185
Locus_19550_Transcript_1/5_Confidence_0.500_Length_563	1	p3	(CAG)6	18	352	369
Locus_1955_Transcript_2/5_Confidence_0.589_Length_1174	1	p2	(GT)7	14	671	684
Locus_1956_Transcript_10/19_Confidence_0.171_Length_1501	1	c	(CAA)6aactagtacttgtaa(TGC)6tactgttacttcttcacattcacattcacattcacacactcttcttcaaaggc(CAA)5	119	406	524
Locus_19575_Transcript_4/4_Confidence_0.200_Length_213	1	p3	(TGT)5	15	122	136
Locus_19579_Transcript_4/4_Confidence_0.143_Length_301	1	p3	(GTA)5	15	81	95
Locus_1958_Transcript_8/13_Confidence_0.269_Length_1174	1	p3	(CTT)5	15	719	733
Locus_1959_Transcript_14/20_Confidence_0.150_Length_1239	1	p3	(TGA)8	24	431	454
Locus_19687_Transcript_2/2_Confidence_0.200_Length_227	1	p3	(TTG)5	15	133	147
Locus_19693_Transcript_14/26_Confidence_0.187_Length_740	1	p2	(TC)11	22	521	542
Locus_1971_Transcript_19/26_Confidence_0.254_Length_1583	1	p2	(GA)7	14	30	43
Locus_19737_Transcript_2/3_Confidence_0.083_Length_356	1	c	(TCT)5gtttcagccatggcgttaaagctctccttcactg(ATC)6	67	40	106
Locus_1973_Transcript_6/7_Confidence_0.052_Length_876	1	p2	(AG)6	12	849	860
Locus_19821_Transcript_1/2_Confidence_0.966_Length_658	1	p3	(GGT)5	15	311	325
Locus_19838_Transcript_2/3_Confidence_0.333_Length_514	1	p3	(TCC)5	15	199	213
Locus_19888_Transcript_1/1_Confidence_0.500_Length_162	1	p2	(CT)9	18	75	92
Locus_20009_Transcript_1/4_Confidence_0.372_Length_407	1	p3	(GCA)5	15	46	60
Locus_20018_Transcript_1/1_Confidence_0.000_Length_243	1	p4	(ATTG)5	20	162	181
Locus_20072_Transcript_2/2_Confidence_0.867_Length_300	1	c	(TC)8tgatcaacaaaacctctctctctcactcacacaatcacgcacgtaactgtgtgcttacatagacctatacccgtacaata(TC)7	110	138	247
Locus_20145_Transcript_1/3_Confidence_0.692_Length_486	1	p3	(CAG)5	15	259	273
Locus_20159_Transcript_2/3_Confidence_1.000_Length_340	1	c	(AT)8tatgaataaatttgagaccctcactatttgaaggccctgtcaagtcgggctgatcgcacaggccctcaaccgccctggtaatcggtgatgc(AT)8	123	16	138
Locus_20197_Transcript_2/3_Confidence_0.333_Length_523	1	p2	(GT)7	14	409	422
Locus_20217_Transcript_1/1_Confidence_0.000_Length_154	1	p2	(TC)8	16	115	130
Locus_20234_Transcript_1/3_Confidence_0.722_Length_437	1	p3	(GTG)5	15	256	270
Locus_20248_Transcript_2/5_Confidence_0.826_Length_858	1	p3	(AGC)5	15	793	807
Locus_20274_Transcript_1/3_Confidence_0.833_Length_207	1	p3	(CTC)7	21	175	195
Locus_20280_Transcript_1/2_Confidence_1.000_Length_501	1	p3	(TCA)5	15	425	439
Locus_20363_Transcript_3/5_Confidence_0.548_Length_785	1	c	(GAG)5gaatccgagaggccggcgtctcggcgtgtggatgactcggatggtgagtctgaaggtggtgcggcggattacgaggaggatgagttggag(GAA)5	120	229	348
Locus_20384_Transcript_4/7_Confidence_0.059_Length_385	1	p3	(TCT)5	15	193	207
Locus_20408_Transcript_2/2_Confidence_0.852_Length_369	1	p2	(GA)8	16	113	128
Locus_20493_Transcript_1/4_Confidence_0.947_Length_426	1	p3	(CTT)6	18	367	384
Locus_20587_Transcript_1/5_Confidence_0.433_Length_447	1	c	(ACT)5gctgctctgatt(ATG)6	45	312	356
Locus_2060_Transcript_15/20_Confidence_0.217_Length_1692	1	p2	(CT)6	12	103	114
Locus_2078_Transcript_5/8_Confidence_0.058_Length_693	1	p3	(CTG)5	15	429	443
Locus_20792_Transcript_2/3_Confidence_0.773_Length_717	1	p3	(AAG)5	15	219	233
Locus_20827_Transcript_1/6_Confidence_0.750_Length_663	1	p3	(CAT)5	15	66	80
Locus_2083_Transcript_11/17_Confidence_0.356_Length_1774	1	p2	(AG)10	20	1587	1606
Locus_20882_Transcript_1/5_Confidence_0.893_Length_375	1	p3	(GTG)6	18	251	268
Locus_20913_Transcript_1/1_Confidence_0.000_Length_143	1	p3	(CTC)5	15	69	83
Locus_20955_Transcript_1/3_Confidence_0.828_Length_284	1	p3	(TGC)5	15	157	171
Locus_21028_Transcript_1/3_Confidence_1.000_Length_209	1	p3	(GAT)6	18	100	117
Locus_21029_Transcript_1/2_Confidence_1.000_Length_401	1	c	(TTC)5ttactctttgatga(ATC)5	44	14	57
Locus_21041_Transcript_2/2_Confidence_0.750_Length_174	1	p2	(TC)6	12	74	85
Locus_21121_Transcript_3/5_Confidence_0.240_Length_264	1	p3	(ATC)9	27	236	262
Locus_21139_Transcript_1/6_Confidence_0.406_Length_586	1	p3	(CAG)5	15	225	239
Locus_21181_Transcript_2/2_Confidence_0.667_Length_220	1	p3	(GAA)5	15	164	178
Locus_2125_Transcript_17/24_Confidence_0.105_Length_1158	1	p4	(TAGA)5	20	196	215
Locus_2125_Transcript_17/24_Confidence_0.105_Length_1158	2	p3	(GGT)5	15	998	1012
Locus_2140_Transcript_17/26_Confidence_0.076_Length_973	1	p2	(AG)11	22	797	818
Locus_21439_Transcript_1/4_Confidence_1.000_Length_322	1	p2	(AT)7	14	131	144
Locus_21541_Transcript_2/3_Confidence_0.800_Length_360	1	p3	(ATC)5	15	114	128
Locus_21594_Transcript_2/2_Confidence_0.778_Length_916	1	p2	(CA)6	12	179	190
Locus_21606_Transcript_1/3_Confidence_0.931_Length_571	1	p3	(TCA)5	15	556	570
Locus_21614_Transcript_1/2_Confidence_1.000_Length_124	1	p3	(ATC)6	18	1	18
Locus_21680_Transcript_1/4_Confidence_0.824_Length_483	1	p3	(GAA)7	21	462	482
Locus_21684_Transcript_4/4_Confidence_0.538_Length_751	1	p3	(CCT)7	21	193	213
Locus_21698_Transcript_1/3_Confidence_1.000_Length_255	1	p3	(GCC)5	15	19	33
Locus_21800_Transcript_1/2_Confidence_1.000_Length_302	1	p2	(AG)6	12	48	59
Locus_2186_Transcript_21/31_Confidence_0.166_Length_1489	1	p3	(CGG)5	15	353	367
Locus_2186_Transcript_21/31_Confidence_0.166_Length_1489	2	p3	(TTC)5	15	687	701
Locus_21901_Transcript_1/2_Confidence_0.862_Length_412	1	p3	(AGC)5	15	222	236
Locus_21955_Transcript_1/2_Confidence_0.750_Length_123	1	p2	(CT)6	12	58	69
Locus_2195_Transcript_13/17_Confidence_0.060_Length_1126	1	p2	(GA)8	16	1088	1103
Locus_22032_Transcript_3/3_Confidence_0.385_Length_237	1	p2	(AG)7	14	206	219
Locus_2206_Transcript_16/17_Confidence_0.077_Length_1506	1	p3	(TCA)5	15	28	42
Locus_22084_Transcript_1/1_Confidence_0.000_Length_184	1	p3	(TGA)5	15	78	92
Locus_22207_Transcript_1/2_Confidence_1.000_Length_544	1	p2	(GA)6	12	231	242
Locus_22224_Transcript_1/2_Confidence_1.000_Length_478	1	p2	(AG)9	18	83	100
Locus_22271_Transcript_1/1_Confidence_0.000_Length_395	1	p3	(CCT)5	15	340	354
Locus_22297_Transcript_2/2_Confidence_0.519_Length_729	1	p3	(GCT)6	18	417	434
Locus_22388_Transcript_1/4_Confidence_0.083_Length_311	1	p3	(CTG)5	15	188	202
Locus_22401_Transcript_5/6_Confidence_0.500_Length_398	1	p3	(TCA)9	27	210	236
Locus_22459_Transcript_1/4_Confidence_0.556_Length_312	1	p3	(TAG)5	15	89	103
Locus_22496_Transcript_1/2_Confidence_1.000_Length_537	1	p3	(TGC)5	15	469	483
Locus_22509_Transcript_1/2_Confidence_1.000_Length_363	1	c	(TTC)5gtctgccatctccccatcatcattgttcccttcttgttcagacaaatacttccctcctttttcttcttcagatgcctcgtctcctacaggctgttca(TCT)6	130	158	287
Locus_2252_Transcript_1/5_Confidence_0.389_Length_974	1	p3	(GCA)6	18	676	693
Locus_22537_Transcript_1/1_Confidence_0.833_Length_143	1	p3	(TAA)6	18	89	106
Locus_2255_Transcript_13/15_Confidence_0.049_Length_1169	1	p3	(GAA)5	15	138	152
Locus_2255_Transcript_13/15_Confidence_0.049_Length_1169	2	p3	(AAG)6	18	703	720
Locus_22683_Transcript_2/2_Confidence_0.643_Length_142	1	p2	(TG)7	14	103	116
Locus_2276_Transcript_43/57_Confidence_0.085_Length_1657	1	p3	(GCA)6	18	38	55
Locus_2276_Transcript_43/57_Confidence_0.085_Length_1657	2	p3	(GCA)5	15	257	271
Locus_22783_Transcript_1/1_Confidence_0.000_Length_184	1	p3	(TTC)7	21	158	178
Locus_22806_Transcript_3/4_Confidence_0.379_Length_222	1	p2	(GA)9	18	155	172
Locus_22857_Transcript_2/2_Confidence_0.143_Length_392	1	p3	(TAC)5	15	113	127
Locus_22979_Transcript_1/1_Confidence_0.000_Length_129	1	p4	(ATCT)5	20	9	28
Locus_23064_Transcript_2/2_Confidence_0.000_Length_241	1	p3	(GGC)6	18	215	232
Locus_2307_Transcript_28/37_Confidence_0.144_Length_1500	1	p2	(CT)7	14	1468	1481
Locus_23127_Transcript_1/1_Confidence_0.973_Length_528	1	p3	(TGA)7	21	488	508
Locus_23137_Transcript_1/3_Confidence_1.000_Length_240	1	p3	(GGA)5	15	137	151
Locus_23186_Transcript_3/4_Confidence_0.095_Length_482	1	p2	(GA)6	12	50	61
Locus_23283_Transcript_1/5_Confidence_0.636_Length_280	1	p3	(TCT)5	15	131	145
Locus_23301_Transcript_1/2_Confidence_1.000_Length_332	1	p3	(GAT)6	18	196	213
Locus_23328_Transcript_1/2_Confidence_0.333_Length_161	1	p2	(GA)7	14	147	160
Locus_23442_Transcript_3/3_Confidence_0.533_Length_461	1	p3	(TGG)5	15	275	289
Locus_234_Transcript_30/67_Confidence_0.062_Length_2389	1	p2	(TG)8	16	2361	2376
Locus_23501_Transcript_1/3_Confidence_1.000_Length_243	1	p2	(AG)10	20	199	218
Locus_23522_Transcript_2/4_Confidence_0.320_Length_344	1	p3	(GAC)5	15	156	170
Locus_23566_Transcript_1/1_Confidence_0.875_Length_157	1	p3	(TCT)8	24	14	37
Locus_2362_Transcript_9/10_Confidence_0.221_Length_616	1	p2	(AC)6	12	17	28
Locus_23638_Transcript_1/1_Confidence_0.933_Length_388	1	p3	(CAT)5	15	229	243
Locus_2363_Transcript_17/17_Confidence_0.282_Length_1062	1	p3	(GAT)5	15	877	891
Locus_23749_Transcript_1/2_Confidence_1.000_Length_254	1	p3	(CTT)5	15	29	43
Locus_23753_Transcript_1/1_Confidence_0.000_Length_392	1	p3	(ATC)5	15	5	19
Locus_23837_Transcript_2/5_Confidence_0.333_Length_584	1	p2	(GA)6	12	472	483
Locus_2388_Transcript_5/10_Confidence_0.262_Length_830	1	p4	(CAAA)5	20	144	163
Locus_23903_Transcript_4/4_Confidence_0.654_Length_308	1	p3	(AAC)5	15	193	207
Locus_23920_Transcript_1/1_Confidence_0.500_Length_204	1	p3	(GAT)5	15	67	81
Locus_24165_Transcript_2/3_Confidence_0.537_Length_477	1	p3	(TCT)8	24	329	352
Locus_24216_Transcript_1/2_Confidence_1.000_Length_188	1	p3	(ACC)7	21	48	68
Locus_24219_Transcript_3/3_Confidence_0.583_Length_282	1	p3	(GAT)5	15	70	84
Locus_2423_Transcript_8/8_Confidence_0.530_Length_1053	1	p3	(TCT)5	15	259	273
Locus_24289_Transcript_2/4_Confidence_0.683_Length_557	1	p3	(CCA)6	18	184	201
Locus_24350_Transcript_1/2_Confidence_1.000_Length_152	1	p3	(TGC)5	15	110	124
Locus_2435_Transcript_18/18_Confidence_0.053_Length_1219	1	p3	(TCA)6	18	510	527
Locus_24364_Transcript_5/5_Confidence_0.386_Length_467	1	p3	(TGA)5	15	266	280
Locus_24406_Transcript_5/7_Confidence_0.078_Length_645	1	p3	(AGG)5	15	295	309
Locus_24412_Transcript_2/2_Confidence_0.870_Length_393	1	p3	(TCA)7	21	24	44
Locus_24448_Transcript_1/2_Confidence_0.947_Length_333	1	p2	(CT)6	12	1	12
Locus_24465_Transcript_1/2_Confidence_0.750_Length_144	1	p3	(GCT)5	15	20	34
Locus_24492_Transcript_2/2_Confidence_0.333_Length_174	1	p2	(CT)9	18	42	59
Locus_24498_Transcript_1/2_Confidence_0.900_Length_226	1	c	(ACT)5atatatgatgcaatcatatatac(ACT)5	53	57	109
Locus_2452_Transcript_9/18_Confidence_0.078_Length_2458	1	p2	(CT)6	12	207	218
Locus_24560_Transcript_1/3_Confidence_0.300_Length_412	1	p3	(GCT)5	15	71	85
Locus_24594_Transcript_2/2_Confidence_0.333_Length_155	1	p3	(TCT)5	15	67	81
Locus_24651_Transcript_6/6_Confidence_0.068_Length_307	1	p2	(CT)8	16	24	39
Locus_24698_Transcript_1/4_Confidence_1.000_Length_202	1	p4	(TCTT)5	20	94	113
Locus_246_Transcript_66/93_Confidence_0.101_Length_1077	1	p3	(ACC)5	15	711	725
Locus_2472_Transcript_6/8_Confidence_0.240_Length_413	1	p3	(ATT)6	18	351	368
Locus_2478_Transcript_14/14_Confidence_0.039_Length_949	1	p2	(TA)6	12	3	14
Locus_2486_Transcript_7/7_Confidence_0.338_Length_1096	1	p3	(CTG)5	15	832	846
Locus_24946_Transcript_2/2_Confidence_0.000_Length_270	1	p2	(AG)7	14	231	244
Locus_24987_Transcript_3/4_Confidence_0.069_Length_405	1	p3	(CTT)5	15	61	75
Locus_2500_Transcript_20/29_Confidence_0.197_Length_1149	1	p3	(TGA)6	18	487	504
Locus_25034_Transcript_1/1_Confidence_0.000_Length_132	1	p2	(CT)6	12	1	12
Locus_25058_Transcript_1/2_Confidence_1.000_Length_577	1	p2	(TC)6	12	196	207
Locus_25137_Transcript_1/2_Confidence_0.800_Length_436	1	p3	(TGA)5	15	104	118
Locus_25163_Transcript_1/1_Confidence_0.800_Length_128	1	p3	(CTA)11	33	16	48
Locus_25229_Transcript_1/1_Confidence_0.000_Length_195	1	p3	(CGT)7	21	107	127
Locus_25295_Transcript_4/5_Confidence_0.966_Length_299	1	p2	(TC)13	26	172	197
Locus_2529_Transcript_7/9_Confidence_0.493_Length_1015	1	p3	(AGC)5	15	305	319
Locus_2530_Transcript_18/23_Confidence_0.150_Length_859	1	p2	(TC)6	12	14	25
Locus_25341_Transcript_4/5_Confidence_0.800_Length_235	1	p3	(GAA)11	33	131	163
Locus_25391_Transcript_1/4_Confidence_0.917_Length_360	1	p3	(TTC)5	15	345	359
Locus_2544_Transcript_8/8_Confidence_0.443_Length_1548	1	p3	(TTC)6	18	973	990
Locus_25520_Transcript_2/3_Confidence_0.889_Length_331	1	p2	(AG)7	14	30	43
Locus_25574_Transcript_1/1_Confidence_0.000_Length_495	1	p3	(GAA)7	21	99	119
Locus_2563_Transcript_11/16_Confidence_0.325_Length_1384	1	p3	(CAT)5	15	775	789
Locus_25665_Transcript_1/1_Confidence_0.750_Length_108	1	p2	(AG)6	12	20	31
Locus_25685_Transcript_1/1_Confidence_0.000_Length_100	1	p2	(AC)6	12	71	82
Locus_2576_Transcript_1/3_Confidence_0.771_Length_1163	1	p4	(CATT)5	20	273	292
Locus_25985_Transcript_1/1_Confidence_0.000_Length_168	1	p3	(CAG)5	15	105	119
Locus_259_Transcript_56/62_Confidence_0.086_Length_1602	1	p3	(AAC)5	15	344	358
Locus_26007_Transcript_2/3_Confidence_0.516_Length_531	1	p3	(ATC)5	15	223	237
Locus_26048_Transcript_1/3_Confidence_0.929_Length_415	1	p3	(AGT)5	15	283	297
Locus_2614_Transcript_16/28_Confidence_0.192_Length_1348	1	p2	(AC)7	14	279	292
Locus_26185_Transcript_3/3_Confidence_0.182_Length_213	1	p3	(AGT)6	18	87	104
Locus_2627_Transcript_6/9_Confidence_0.299_Length_1214	1	p3	(TGA)10	30	620	649
Locus_2627_Transcript_6/9_Confidence_0.299_Length_1214	2	p3	(ACA)5	15	775	789
Locus_2636_Transcript_5/8_Confidence_0.391_Length_1443	1	p3	(CTC)5	15	378	392
Locus_2637_Transcript_18/19_Confidence_0.156_Length_1092	1	p3	(TGG)7	21	403	423
Locus_2638_Transcript_15/16_Confidence_0.031_Length_1029	1	c	(GAT)6ttgccaaatacctccattc(TTGG)7	65	798	862
Locus_26495_Transcript_3/3_Confidence_0.400_Length_378	1	p3	(TGC)6	18	180	197
Locus_26537_Transcript_3/3_Confidence_0.000_Length_677	1	p3	(CGG)5	15	361	375
Locus_26559_Transcript_2/2_Confidence_0.750_Length_135	1	p3	(AAG)5	15	97	111
Locus_26659_Transcript_2/2_Confidence_0.037_Length_227	1	p3	(TCA)5	15	81	95
Locus_26734_Transcript_1/2_Confidence_1.000_Length_111	1	p2	(AG)13	26	10	35
Locus_26752_Transcript_3/3_Confidence_0.040_Length_324	1	p3	(ATT)5	15	236	250
Locus_2678_Transcript_13/25_Confidence_0.277_Length_1850	1	p3	(AAT)7	21	668	688
Locus_26832_Transcript_1/1_Confidence_0.000_Length_198	1	p3	(AAG)5	15	18	32
Locus_26997_Transcript_1/2_Confidence_1.000_Length_538	1	p3	(GAT)7	21	135	155
Locus_27251_Transcript_1/1_Confidence_0.000_Length_268	1	p3	(ACC)5	15	87	101
Locus_27293_Transcript_1/1_Confidence_0.000_Length_164	1	p3	(AAG)5	15	73	87
Locus_27314_Transcript_1/1_Confidence_0.971_Length_301	1	p3	(TGG)6	18	274	291
Locus_2736_Transcript_10/12_Confidence_0.185_Length_1607	1	c	(CTT)6ctcctccactcactttctt(CTC)5	52	1542	1593
Locus_27400_Transcript_1/1_Confidence_0.500_Length_160	1	p3	(TTC)6	18	49	66
Locus_27434_Transcript_1/1_Confidence_0.000_Length_207	1	c	(AAAT)5tggtacacgaaattaagaaagctaagggatgatgg(TGA)7	76	30	105
Locus_27500_Transcript_1/2_Confidence_0.667_Length_112	1	p3	(CGG)5	15	73	87
Locus_2755_Transcript_20/22_Confidence_0.028_Length_1211	1	p3	(ATC)6	18	140	157
Locus_27771_Transcript_1/2_Confidence_0.906_Length_485	1	p3	(GTG)5	15	223	237
Locus_27776_Transcript_1/2_Confidence_1.000_Length_494	1	p3	(ACC)8	24	173	196
Locus_2784_Transcript_2/2_Confidence_0.333_Length_1137	1	p3	(TAA)6	18	102	119
Locus_2785_Transcript_16/22_Confidence_0.136_Length_1341	1	p3	(ATA)5	15	247	261
Locus_27889_Transcript_1/2_Confidence_1.000_Length_284	1	p2	(GT)6	12	17	28
Locus_27895_Transcript_1/2_Confidence_0.444_Length_133	1	p2	(TC)9	18	21	38
Locus_2797_Transcript_3/3_Confidence_0.420_Length_944	1	p2	(GA)7	14	739	752
Locus_2798_Transcript_1/2_Confidence_0.833_Length_209	1	p2	(GA)8	16	74	89
Locus_28060_Transcript_1/2_Confidence_0.125_Length_161	1	p3	(CCG)5	15	35	49
Locus_2811_Transcript_26/33_Confidence_0.186_Length_1035	1	p3	(GAT)9	27	9	35
Locus_28227_Transcript_3/3_Confidence_0.537_Length_540	1	p3	(GTG)6	18	132	149
Locus_28256_Transcript_3/3_Confidence_0.528_Length_474	1	p3	(CAA)5	15	248	262
Locus_28346_Transcript_1/1_Confidence_0.000_Length_100	1	p3	(TGG)6	18	55	72
Locus_2835_Transcript_7/19_Confidence_0.263_Length_1339	1	p3	(TAT)5	15	1023	1037
Locus_2845_Transcript_6/9_Confidence_0.279_Length_1574	1	p3	(AGC)5	15	318	332
Locus_28517_Transcript_1/3_Confidence_1.000_Length_326	1	p2	(AG)7	14	291	304
Locus_28644_Transcript_1/4_Confidence_0.815_Length_352	1	p3	(AAG)5	15	124	138
Locus_28735_Transcript_1/1_Confidence_0.000_Length_208	1	p3	(GAG)7	21	12	32
Locus_28762_Transcript_1/1_Confidence_0.000_Length_321	1	p3	(GAA)5	15	75	89
Locus_2877_Transcript_7/14_Confidence_0.165_Length_724	1	p3	(CTT)5	15	228	242
Locus_2879_Transcript_14/14_Confidence_0.031_Length_1212	1	p3	(ACC)6	18	312	329
Locus_2881_Transcript_11/21_Confidence_0.081_Length_2030	1	p3	(TTG)5	15	1792	1806
Locus_2881_Transcript_11/21_Confidence_0.081_Length_2030	2	p2	(AG)6	12	1998	2009
Locus_28825_Transcript_1/2_Confidence_1.000_Length_173	1	p2	(AC)8	16	125	140
Locus_28826_Transcript_1/2_Confidence_0.938_Length_134	1	p3	(TCT)10	30	104	133
Locus_28884_Transcript_1/1_Confidence_0.000_Length_181	1	p3	(CTG)5	15	40	54
Locus_28940_Transcript_1/4_Confidence_0.692_Length_471	1	p3	(AAC)6	18	190	207
Locus_29004_Transcript_3/3_Confidence_0.625_Length_315	1	p3	(CAA)5	15	171	185
Locus_2905_Transcript_2/9_Confidence_0.455_Length_705	1	p3	(AGC)5	15	479	493
Locus_29083_Transcript_1/2_Confidence_0.304_Length_242	1	p3	(CAG)5	15	55	69
Locus_2908_Transcript_11/14_Confidence_0.228_Length_1238	1	p3	(CAG)5	15	1039	1053
Locus_29162_Transcript_1/2_Confidence_1.000_Length_394	1	p3	(ATC)5	15	24	38
Locus_2917_Transcript_6/9_Confidence_0.064_Length_596	1	p3	(ACC)6	18	186	203
Locus_2928_Transcript_13/16_Confidence_0.264_Length_861	1	p2	(CT)8	16	6	21
Locus_2928_Transcript_13/16_Confidence_0.264_Length_861	2	p3	(TGA)6	18	509	526
Locus_29361_Transcript_1/2_Confidence_0.950_Length_268	1	p3	(CAC)5	15	13	27
Locus_29374_Transcript_3/3_Confidence_0.100_Length_241	1	p3	(TCA)5	15	150	164
Locus_2949_Transcript_15/16_Confidence_0.087_Length_712	1	p2	(TC)6	12	654	665
Locus_29522_Transcript_3/3_Confidence_0.278_Length_222	1	c	(GGA)5tgaa(GTG)5	34	127	160
Locus_29560_Transcript_1/1_Confidence_0.000_Length_133	1	c	(GCC)5gcttttccttgccgccgctccgctctgctctgtctgtg(TCGA)5	73	1	73
Locus_2959_Transcript_4/9_Confidence_0.388_Length_739	1	p4	(TGAT)5	20	643	662
Locus_29604_Transcript_1/4_Confidence_0.400_Length_203	1	c	(TAT)5atctacttctattataacgctgataattagc(ACT)5	61	38	98
Locus_29633_Transcript_1/1_Confidence_0.667_Length_131	1	c	(TGC)5tggtgttgc(TGT)7	45	6	50
Locus_29652_Transcript_1/1_Confidence_0.000_Length_207	1	p2	(CA)6	12	145	156
Locus_2966_Transcript_17/21_Confidence_0.120_Length_622	1	p2	(AG)6	12	599	610
Locus_2968_Transcript_2/4_Confidence_0.386_Length_822	1	p3	(ATT)5	15	429	443
Locus_29691_Transcript_1/1_Confidence_0.000_Length_180	1	p3	(TGA)5	15	123	137
Locus_29770_Transcript_1/1_Confidence_0.000_Length_131	1	c	(AGG)7(AGA)5	36	9	44
Locus_29798_Transcript_1/1_Confidence_0.000_Length_208	1	p3	(TCA)5	15	52	66
Locus_29840_Transcript_1/2_Confidence_1.000_Length_348	1	p2	(AG)6	12	24	35
Locus_29854_Transcript_1/2_Confidence_0.143_Length_330	1	p4	(GGCT)5	20	302	321
Locus_29894_Transcript_1/2_Confidence_1.000_Length_437	1	p3	(TAA)6	18	133	150
Locus_29905_Transcript_1/1_Confidence_0.000_Length_145	1	p3	(CCG)5	15	97	111
Locus_29960_Transcript_1/3_Confidence_0.533_Length_252	1	p2	(AC)9	18	127	144
Locus_2997_Transcript_7/7_Confidence_0.403_Length_1292	1	p2	(TG)7	14	1139	1152
Locus_3001_Transcript_5/10_Confidence_0.179_Length_822	1	p4	(TGGT)5	20	426	445
Locus_30053_Transcript_1/1_Confidence_0.000_Length_176	1	p2	(CA)6	12	83	94
Locus_30093_Transcript_1/3_Confidence_1.000_Length_247	1	p3	(GCA)6	18	118	135
Locus_30099_Transcript_2/4_Confidence_0.133_Length_442	1	p3	(AAC)7	21	232	252
Locus_30134_Transcript_1/2_Confidence_0.952_Length_232	1	p3	(AAG)5	15	116	130
Locus_3013_Transcript_21/24_Confidence_0.175_Length_863	1	p3	(TGG)5	15	572	586
Locus_3017_Transcript_11/15_Confidence_0.116_Length_1273	1	p3	(TCC)5	15	957	971
Locus_301_Transcript_18/21_Confidence_0.141_Length_1308	1	p3	(GAG)5	15	1139	1153
Locus_3022_Transcript_22/22_Confidence_0.144_Length_973	1	p3	(GGT)5	15	372	386
Locus_30244_Transcript_1/1_Confidence_0.000_Length_280	1	p3	(GAT)7	21	67	87
Locus_30329_Transcript_1/1_Confidence_0.000_Length_148	1	p3	(CCT)5	15	131	145
Locus_30374_Transcript_1/4_Confidence_0.167_Length_365	1	p3	(TTG)6	18	331	348
Locus_30415_Transcript_1/3_Confidence_1.000_Length_121	1	p3	(AAG)5	15	78	92
Locus_30429_Transcript_2/3_Confidence_0.909_Length_180	1	p3	(ATC)5	15	22	36
Locus_30468_Transcript_1/1_Confidence_0.000_Length_216	1	p2	(TC)7	14	11	24
Locus_30478_Transcript_2/3_Confidence_0.885_Length_245	1	p2	(TC)7	14	24	37
Locus_30523_Transcript_3/3_Confidence_0.467_Length_277	1	c	(ATC)5cacctcacccccaccccacccccctatcaacatcaccctcat(CA)8	73	17	89
Locus_3055_Transcript_14/15_Confidence_0.052_Length_1383	1	p2	(AG)7	14	139	152
Locus_30576_Transcript_1/3_Confidence_0.714_Length_273	1	p3	(TGT)5	15	222	236
Locus_30590_Transcript_1/3_Confidence_1.000_Length_358	1	p3	(GTG)5	15	102	116
Locus_30611_Transcript_2/3_Confidence_0.929_Length_348	1	p4	(GATG)5	20	307	326
Locus_30770_Transcript_1/1_Confidence_0.000_Length_103	1	p3	(CCA)5	15	86	100
Locus_30863_Transcript_2/2_Confidence_0.500_Length_183	1	p3	(AGT)5	15	137	151
Locus_30882_Transcript_1/1_Confidence_0.750_Length_130	1	p3	(GAG)7	21	93	113
Locus_30936_Transcript_1/1_Confidence_0.000_Length_147	1	p2	(CT)7	14	11	24
Locus_30963_Transcript_1/1_Confidence_0.800_Length_138	1	p3	(TGG)6	18	97	114
Locus_3097_Transcript_8/9_Confidence_0.125_Length_1550	1	p3	(CTG)6	18	1185	1202
Locus_30993_Transcript_1/3_Confidence_1.000_Length_217	1	p3	(GCT)6	18	125	142
Locus_3099_Transcript_10/21_Confidence_0.160_Length_1498	1	p2	(CT)7	14	19	32
Locus_31008_Transcript_1/1_Confidence_0.000_Length_128	1	p3	(GAT)5	15	57	71
Locus_31019_Transcript_3/5_Confidence_0.246_Length_410	1	p3	(ACC)5	15	190	204
Locus_3103_Transcript_9/16_Confidence_0.201_Length_1356	1	p3	(CTC)6	18	94	111
Locus_3108_Transcript_13/16_Confidence_0.063_Length_1459	1	p3	(CAT)6	18	186	203
Locus_3108_Transcript_13/16_Confidence_0.063_Length_1459	2	p3	(AAT)5	15	735	749
Locus_31094_Transcript_3/5_Confidence_0.529_Length_556	1	p3	(AGG)5	15	48	62
Locus_3115_Transcript_1/4_Confidence_0.259_Length_611	1	p3	(TGC)5	15	256	270
Locus_3117_Transcript_14/15_Confidence_0.204_Length_1365	1	p4	(GAAA)5	20	1297	1316
Locus_3118_Transcript_20/30_Confidence_0.103_Length_1612	1	p2	(CT)10	20	57	76
Locus_3129_Transcript_8/13_Confidence_0.093_Length_1874	1	p3	(GAT)8	24	694	717
Locus_31327_Transcript_1/1_Confidence_0.000_Length_105	1	p2	(TC)7	14	68	81
Locus_3137_Transcript_7/12_Confidence_0.070_Length_1570	1	p2	(TA)6	12	1275	1286
Locus_31429_Transcript_1/4_Confidence_0.933_Length_309	1	p3	(CAC)5	15	162	176
Locus_3142_Transcript_8/10_Confidence_0.058_Length_613	1	p3	(TCT)5	15	578	592
Locus_31599_Transcript_1/5_Confidence_1.000_Length_160	1	p3	(GTA)5	15	141	155
Locus_31610_Transcript_2/2_Confidence_0.250_Length_365	1	p3	(TCA)5	15	72	86
Locus_31846_Transcript_1/1_Confidence_0.000_Length_154	1	p3	(GGC)6	18	126	143
Locus_31914_Transcript_1/1_Confidence_0.000_Length_298	1	p2	(CA)6	12	1	12
Locus_31921_Transcript_2/2_Confidence_0.714_Length_147	1	p3	(TGG)6	18	45	62
Locus_31929_Transcript_1/1_Confidence_0.000_Length_156	1	p3	(TGA)6	18	127	144
Locus_31934_Transcript_1/1_Confidence_0.000_Length_138	1	p3	(ACT)5	15	24	38
Locus_31938_Transcript_1/1_Confidence_0.000_Length_124	1	p2	(CT)7	14	11	24
Locus_31_Transcript_12/23_Confidence_0.318_Length_1741	1	p3	(ATT)6	18	1482	1499
Locus_32093_Transcript_1/1_Confidence_0.000_Length_149	1	c	(TC)7atccctccgatcaatcaatcaattcttttgggggtttttcactcga(CT)6	72	40	111
Locus_3212_Transcript_13/16_Confidence_0.202_Length_1144	1	p6	(AGCAGG)5	30	225	254
Locus_32153_Transcript_1/1_Confidence_0.000_Length_137	1	p3	(GGT)5	15	7	21
Locus_3216_Transcript_9/12_Confidence_0.403_Length_384	1	c	(TC)6cccctttcgctctcgccgccaaccaccgaccaccat(CCG)5	63	65	127
Locus_32181_Transcript_1/1_Confidence_0.000_Length_345	1	p2	(AT)6	12	323	334
Locus_32209_Transcript_2/2_Confidence_0.111_Length_191	1	p3	(ATC)5	15	79	93
Locus_32363_Transcript_1/1_Confidence_0.000_Length_117	1	p3	(CAG)5	15	64	78
Locus_32560_Transcript_1/1_Confidence_0.000_Length_109	1	p3	(CCG)5	15	12	26
Locus_3256_Transcript_3/6_Confidence_0.532_Length_974	1	p3	(CCA)5	15	42	56
Locus_32584_Transcript_1/1_Confidence_0.000_Length_129	1	p3	(TGG)5	15	113	127
Locus_32595_Transcript_1/2_Confidence_1.000_Length_374	1	p3	(ATC)5	15	233	247
Locus_32605_Transcript_1/1_Confidence_0.667_Length_164	1	c	(TCA)5ccagcagcagcagctcattcattaatgcccaaaaaca(ACC)6	70	37	106
Locus_32649_Transcript_1/2_Confidence_0.833_Length_297	1	p2	(GA)6	12	283	294
Locus_3264_Transcript_1/5_Confidence_0.053_Length_1485	1	p3	(TGT)7	21	26	46
Locus_3267_Transcript_6/7_Confidence_0.052_Length_1058	1	p3	(CCA)5	15	310	324
Locus_3279_Transcript_5/7_Confidence_0.067_Length_1324	1	c	(AAT)5catgatgcagcaggaagaatcagagaatgttagtagtagtaatattgtatcctcattattgaaatgtgtaataattacaaccttctgg(CTT)5	118	1166	1283
Locus_32956_Transcript_2/3_Confidence_0.952_Length_216	1	p3	(GAT)5	15	113	127
Locus_32959_Transcript_1/2_Confidence_1.000_Length_226	1	p3	(ATC)5	15	159	173
Locus_3298_Transcript_13/13_Confidence_0.063_Length_1133	1	p2	(TA)6	12	1074	1085
Locus_3300_Transcript_4/9_Confidence_0.253_Length_795	1	p3	(AAT)7	21	49	69
Locus_3304_Transcript_2/2_Confidence_0.000_Length_607	1	p3	(AAG)5	15	587	601
Locus_33139_Transcript_1/1_Confidence_0.000_Length_108	1	p3	(ATC)7	21	12	32
Locus_3321_Transcript_5/6_Confidence_0.077_Length_623	1	p3	(GAA)5	15	540	554
Locus_33362_Transcript_2/2_Confidence_0.600_Length_287	1	p3	(CCA)6	18	259	276
Locus_33392_Transcript_1/2_Confidence_1.000_Length_124	1	p2	(TC)6	12	8	19
Locus_33499_Transcript_1/1_Confidence_0.000_Length_131	1	p4	(AGTG)6	24	57	80
Locus_3352_Transcript_13/24_Confidence_0.066_Length_1090	1	p3	(AGA)5	15	858	872
Locus_3353_Transcript_4/8_Confidence_0.429_Length_887	1	p3	(TCA)6	18	735	752
Locus_33637_Transcript_1/3_Confidence_1.000_Length_180	1	p3	(GCT)5	15	37	51
Locus_33694_Transcript_3/4_Confidence_0.286_Length_207	1	p2	(TC)9	18	61	78
Locus_33806_Transcript_1/1_Confidence_0.000_Length_118	1	p3	(TCC)5	15	38	52
Locus_33813_Transcript_1/1_Confidence_0.000_Length_267	1	p3	(TTC)5	15	7	21
Locus_33870_Transcript_1/1_Confidence_0.000_Length_100	1	p3	(GGT)6	18	32	49
Locus_34009_Transcript_1/1_Confidence_0.000_Length_101	1	p3	(TTC)5	15	41	55
Locus_34048_Transcript_1/2_Confidence_0.967_Length_389	1	p2	(CT)6	12	1	12
Locus_34048_Transcript_1/2_Confidence_0.967_Length_389	2	p3	(TCT)5	15	196	210
Locus_34053_Transcript_1/2_Confidence_1.000_Length_390	1	p2	(AG)8	16	216	231
Locus_3406_Transcript_24/27_Confidence_0.266_Length_1969	1	p3	(TGA)5	15	676	690
Locus_3424_Transcript_3/8_Confidence_0.240_Length_580	1	p2	(TC)9	18	527	544
Locus_34261_Transcript_1/2_Confidence_1.000_Length_120	1	p3	(TCA)6	18	70	87
Locus_3428_Transcript_8/11_Confidence_0.361_Length_992	1	p3	(CTG)5	15	758	772
Locus_3432_Transcript_14/14_Confidence_0.054_Length_1303	1	p3	(GTA)6	18	127	144
Locus_3435_Transcript_3/9_Confidence_0.118_Length_930	1	p3	(GAT)7	21	880	900
Locus_343_Transcript_11/14_Confidence_0.292_Length_791	1	p2	(CT)6	12	218	229
Locus_3449_Transcript_10/14_Confidence_0.349_Length_1041	1	p3	(GCA)6	18	347	364
Locus_3453_Transcript_5/7_Confidence_0.526_Length_702	1	p3	(GAA)5	15	666	680
Locus_3458_Transcript_29/31_Confidence_0.144_Length_1767	1	p2	(TG)6	12	1633	1644
Locus_34605_Transcript_2/4_Confidence_0.609_Length_359	1	p3	(TCA)6	18	158	175
Locus_34679_Transcript_2/4_Confidence_0.632_Length_230	1	c	(TGT)5tgatgctgaacctgattattattgttctcttgctgttgctgctgctggtggtga(TGT)5(TGA)5	99	7	105
Locus_34715_Transcript_1/1_Confidence_0.000_Length_138	1	p2	(AT)6	12	100	111
Locus_34782_Transcript_1/1_Confidence_0.000_Length_222	1	p3	(CAA)5	15	111	125
Locus_34842_Transcript_1/1_Confidence_0.000_Length_113	1	p4	(GTTC)5	20	37	56
Locus_34867_Transcript_2/3_Confidence_0.923_Length_266	1	p3	(TAC)5	15	229	243
Locus_3492_Transcript_12/16_Confidence_0.162_Length_1150	1	p3	(CAC)6	18	238	255
Locus_3509_Transcript_1/6_Confidence_0.435_Length_984	1	p3	(GAT)5	15	494	508
Locus_35183_Transcript_1/2_Confidence_0.900_Length_400	1	p3	(GGA)6	18	211	228
Locus_351_Transcript_41/44_Confidence_0.133_Length_971	1	p2	(GA)7	14	772	785
Locus_35248_Transcript_2/2_Confidence_0.000_Length_206	1	p2	(AG)8	16	141	156
Locus_3524_Transcript_13/14_Confidence_0.169_Length_619	1	p2	(CT)7	14	536	549
Locus_3529_Transcript_10/11_Confidence_0.147_Length_758	1	p2	(AG)9	18	726	743
Locus_3532_Transcript_7/16_Confidence_0.030_Length_1411	1	p2	(GA)7	14	1144	1157
Locus_3533_Transcript_9/23_Confidence_0.087_Length_1097	1	p3	(GAA)5	15	1042	1056
Locus_35404_Transcript_1/2_Confidence_0.923_Length_150	1	p3	(CAT)5	15	93	107
Locus_35527_Transcript_1/1_Confidence_0.750_Length_159	1	p3	(GTG)5	15	74	88
Locus_35554_Transcript_1/1_Confidence_0.000_Length_121	1	p2	(GA)6	12	1	12
Locus_35705_Transcript_1/1_Confidence_0.000_Length_135	1	p3	(TTC)5	15	104	118
Locus_35800_Transcript_1/1_Confidence_0.969_Length_449	1	p3	(CGC)5	15	133	147
Locus_35848_Transcript_1/2_Confidence_1.000_Length_161	1	p3	(TCA)6	18	11	28
Locus_3585_Transcript_2/10_Confidence_0.218_Length_645	1	p3	(GTA)11	33	94	126
Locus_35876_Transcript_1/1_Confidence_0.000_Length_135	1	p3	(GTT)5	15	11	25
Locus_35904_Transcript_1/1_Confidence_0.000_Length_146	1	p3	(TAT)6	18	128	145
Locus_35960_Transcript_1/2_Confidence_0.950_Length_262	1	p3	(AGA)5	15	41	55
Locus_35979_Transcript_1/2_Confidence_0.250_Length_161	1	p4	(AGTG)5	20	48	67
Locus_36060_Transcript_2/4_Confidence_0.318_Length_274	1	p3	(CAG)5	15	141	155
Locus_36064_Transcript_1/1_Confidence_0.000_Length_119	1	p3	(TTC)5	15	7	21
Locus_36116_Transcript_1/1_Confidence_0.000_Length_125	1	p2	(TC)8	16	69	84
Locus_36176_Transcript_1/1_Confidence_0.000_Length_115	1	p2	(GA)10	20	13	32
Locus_361_Transcript_13/21_Confidence_0.226_Length_890	1	p3	(CTC)5	15	222	236
Locus_3620_Transcript_6/6_Confidence_0.303_Length_1103	1	p3	(TCT)5	15	297	311
Locus_36270_Transcript_1/1_Confidence_0.500_Length_140	1	p3	(GGT)5	15	107	121
Locus_36318_Transcript_1/1_Confidence_0.000_Length_168	1	p2	(GA)10	20	72	91
Locus_36439_Transcript_1/4_Confidence_0.636_Length_177	1	p2	(TC)6	12	118	129
Locus_36444_Transcript_1/1_Confidence_0.000_Length_120	1	p2	(TC)6	12	14	25
Locus_36474_Transcript_1/1_Confidence_0.000_Length_126	1	p4	(CATT)5	20	92	111
Locus_364_Transcript_34/77_Confidence_0.172_Length_1026	1	p2	(AG)6	12	795	806
Locus_36590_Transcript_1/2_Confidence_1.000_Length_135	1	p3	(CTT)5	15	7	21
Locus_3670_Transcript_12/28_Confidence_0.112_Length_1726	1	p3	(GAC)5	15	65	79
Locus_3671_Transcript_4/7_Confidence_0.506_Length_915	1	p3	(TGC)6	18	733	750
Locus_36725_Transcript_1/1_Confidence_0.000_Length_217	1	p3	(TGG)5	15	53	67
Locus_36762_Transcript_1/1_Confidence_0.000_Length_193	1	p3	(ATT)5	15	158	172
Locus_36808_Transcript_1/1_Confidence_0.000_Length_240	1	p2	(TG)6	12	53	64
Locus_36862_Transcript_1/2_Confidence_0.750_Length_172	1	p3	(GCT)6	18	1	18
Locus_3686_Transcript_7/13_Confidence_0.304_Length_1192	1	p2	(AT)10	20	1152	1171
Locus_36939_Transcript_1/1_Confidence_0.000_Length_145	1	p3	(TCA)6	18	113	130
Locus_37156_Transcript_1/2_Confidence_0.875_Length_294	1	p3	(CTT)5	15	169	183
Locus_3719_Transcript_13/24_Confidence_0.082_Length_935	1	p3	(AGA)14	42	296	337
Locus_37262_Transcript_1/1_Confidence_0.000_Length_133	1	p3	(GAA)7	21	63	83
Locus_3730_Transcript_5/5_Confidence_0.565_Length_729	1	p3	(TCC)5	15	362	376
Locus_37546_Transcript_1/1_Confidence_0.000_Length_103	1	p3	(AGC)5	15	40	54
Locus_3763_Transcript_5/8_Confidence_0.383_Length_689	1	p3	(AAG)5	15	184	198
Locus_37671_Transcript_1/1_Confidence_0.000_Length_121	1	p3	(CTC)5	15	56	70
Locus_3768_Transcript_7/10_Confidence_0.125_Length_1448	1	p3	(ATC)5	15	1374	1388
Locus_37704_Transcript_1/1_Confidence_0.000_Length_143	1	p3	(TCA)6	18	82	99
Locus_37832_Transcript_1/2_Confidence_0.833_Length_215	1	p2	(TA)7	14	160	173
Locus_37843_Transcript_1/2_Confidence_1.000_Length_134	1	p3	(TCG)5	15	69	83
Locus_37998_Transcript_1/2_Confidence_0.333_Length_191	1	p3	(CTC)6	18	121	138
Locus_38005_Transcript_1/5_Confidence_0.614_Length_372	1	p4	(CTGT)7	28	32	59
Locus_38022_Transcript_1/1_Confidence_0.000_Length_135	1	p3	(ATT)6	18	38	55
Locus_3803_Transcript_9/10_Confidence_0.282_Length_1305	1	p3	(TCT)7	21	558	578
Locus_38066_Transcript_1/1_Confidence_0.000_Length_126	1	p3	(TTG)5	15	33	47
Locus_3806_Transcript_4/9_Confidence_0.425_Length_1540	1	p3	(GAA)8	24	433	456
Locus_3806_Transcript_4/9_Confidence_0.425_Length_1540	2	p3	(AGA)5	15	759	773
Locus_38074_Transcript_1/1_Confidence_0.000_Length_118	1	p3	(ATG)5	15	73	87
Locus_38079_Transcript_1/1_Confidence_0.000_Length_124	1	c	(AC)6aggccaccaacaatggcagcaagaagacgag(CTT)5	58	4	61
Locus_380_Transcript_9/11_Confidence_0.325_Length_752	1	p2	(AT)8	16	371	386
Locus_38107_Transcript_1/3_Confidence_1.000_Length_233	1	p3	(TCT)5	15	63	77
Locus_3813_Transcript_14/15_Confidence_0.188_Length_1063	1	p3	(GAT)5	15	493	507
Locus_3816_Transcript_2/8_Confidence_0.404_Length_1511	1	p3	(GTT)6	18	1277	1294
Locus_3848_Transcript_3/6_Confidence_0.231_Length_686	1	p3	(TCA)5	15	32	46
Locus_3854_Transcript_5/16_Confidence_0.323_Length_743	1	p2	(CT)7	14	618	631
Locus_38560_Transcript_1/3_Confidence_0.938_Length_361	1	p3	(TGG)5	15	272	286
Locus_38639_Transcript_1/2_Confidence_0.913_Length_362	1	p3	(TCA)5	15	347	361
Locus_38640_Transcript_2/2_Confidence_0.906_Length_304	1	p3	(TGA)5	15	29	43
Locus_38718_Transcript_1/2_Confidence_0.962_Length_337	1	p3	(CAT)6	18	132	149
Locus_38814_Transcript_2/3_Confidence_0.679_Length_178	1	p3	(TGG)5	15	111	125
Locus_3885_Transcript_5/6_Confidence_0.183_Length_1092	1	p3	(CAT)5	15	484	498
Locus_38871_Transcript_1/3_Confidence_0.657_Length_318	1	p2	(AC)8	16	74	89
Locus_3889_Transcript_1/4_Confidence_0.553_Length_971	1	p3	(ATA)5	15	587	601
Locus_3902_Transcript_4/9_Confidence_0.416_Length_1323	1	p3	(TGC)5	15	475	489
Locus_39135_Transcript_1/1_Confidence_0.875_Length_113	1	p3	(TCT)5	15	39	53
Locus_39192_Transcript_1/3_Confidence_1.000_Length_384	1	p3	(TGA)6	18	323	340
Locus_39194_Transcript_1/2_Confidence_1.000_Length_205	1	p3	(CTT)5	15	163	177
Locus_39199_Transcript_1/2_Confidence_0.958_Length_330	1	p3	(CAC)5	15	192	206
Locus_39295_Transcript_1/1_Confidence_0.833_Length_138	1	p2	(CT)6	12	3	14
Locus_3945_Transcript_4/8_Confidence_0.387_Length_1071	1	p3	(GTT)5	15	1016	1030
Locus_39584_Transcript_2/2_Confidence_0.920_Length_301	1	p3	(TGG)7	21	257	277
Locus_39665_Transcript_1/1_Confidence_0.917_Length_223	1	p2	(TG)8	16	19	34
Locus_39699_Transcript_3/4_Confidence_0.250_Length_198	1	p2	(TG)6	12	23	34
Locus_3970_Transcript_4/11_Confidence_0.272_Length_637	1	p3	(TGA)6	18	399	416
Locus_39777_Transcript_1/1_Confidence_0.889_Length_145	1	p3	(GAA)6	18	106	123
Locus_3978_Transcript_27/42_Confidence_0.066_Length_1364	1	p3	(ATA)5	15	46	60
Locus_39838_Transcript_1/1_Confidence_0.000_Length_138	1	p3	(AAC)6	18	27	44
Locus_39984_Transcript_1/1_Confidence_0.917_Length_114	1	p3	(AAG)10	30	83	112
Locus_4006_Transcript_5/6_Confidence_0.062_Length_1033	1	p3	(AAT)5	15	180	194
Locus_40167_Transcript_1/2_Confidence_0.286_Length_172	1	p3	(GAC)5	15	146	160
Locus_40208_Transcript_1/2_Confidence_0.941_Length_205	1	p2	(CT)6	12	82	93
Locus_40271_Transcript_1/1_Confidence_0.947_Length_180	1	p3	(TCT)5	15	58	72
Locus_4027_Transcript_7/10_Confidence_0.065_Length_520	1	p3	(GAG)5	15	433	447
Locus_40309_Transcript_1/1_Confidence_0.968_Length_259	1	p3	(TCT)6	18	29	46
Locus_40359_Transcript_1/1_Confidence_0.000_Length_109	1	p3	(TTC)5	15	84	98
Locus_40485_Transcript_1/2_Confidence_0.810_Length_268	1	p2	(AC)10	20	73	92
Locus_40513_Transcript_2/2_Confidence_0.778_Length_158	1	p3	(ACC)5	15	143	157
Locus_40700_Transcript_1/2_Confidence_1.000_Length_146	1	p3	(TTC)6	18	127	144
Locus_4070_Transcript_6/7_Confidence_0.047_Length_811	1	p3	(GAT)6	18	547	564
Locus_40852_Transcript_1/1_Confidence_0.000_Length_136	1	p3	(TAA)5	15	81	95
Locus_40923_Transcript_1/1_Confidence_0.973_Length_356	1	p2	(AC)6	12	254	265
Locus_40924_Transcript_1/1_Confidence_0.909_Length_200	1	p2	(AC)6	12	98	109
Locus_40940_Transcript_1/1_Confidence_0.667_Length_130	1	p3	(ACA)6	18	78	95
Locus_4094_Transcript_8/9_Confidence_0.195_Length_1482	1	p3	(ATT)5	15	1241	1255
Locus_40955_Transcript_1/2_Confidence_0.967_Length_289	1	p3	(CAG)5	15	7	21
Locus_40979_Transcript_2/2_Confidence_0.435_Length_215	1	p2	(TC)6	12	86	97
Locus_41020_Transcript_1/1_Confidence_0.875_Length_110	1	p3	(CTT)5	15	74	88
Locus_41073_Transcript_1/1_Confidence_0.833_Length_112	1	p3	(CCT)5	15	51	65
Locus_41132_Transcript_1/3_Confidence_0.143_Length_165	1	p3	(ATC)6	18	61	78
Locus_41169_Transcript_2/2_Confidence_0.133_Length_160	1	p4	(TTTC)7	28	115	142
Locus_4121_Transcript_5/5_Confidence_0.587_Length_921	1	p2	(GA)12	24	554	577
Locus_41323_Transcript_1/1_Confidence_0.923_Length_185	1	p3	(TCA)5	15	31	45
Locus_41345_Transcript_1/2_Confidence_0.946_Length_472	1	p4	(TTGT)5	20	401	420
Locus_41439_Transcript_1/1_Confidence_0.000_Length_123	1	p3	(GAG)5	15	37	51
Locus_4143_Transcript_6/8_Confidence_0.104_Length_822	1	p2	(AT)9	18	713	730
Locus_41536_Transcript_1/3_Confidence_0.850_Length_304	1	p3	(ATC)5	15	6	20
Locus_41677_Transcript_1/1_Confidence_0.000_Length_180	1	p2	(CT)12	24	46	69
Locus_41701_Transcript_1/2_Confidence_0.889_Length_172	1	p2	(CA)7	14	152	165
Locus_41787_Transcript_1/1_Confidence_0.000_Length_115	1	p2	(CT)8	16	37	52
Locus_41809_Transcript_1/1_Confidence_0.889_Length_111	1	c	(GAA)8(GAG)6	42	55	96
Locus_41870_Transcript_1/1_Confidence_0.000_Length_119	1	p3	(TGA)5	15	48	62
Locus_41914_Transcript_3/4_Confidence_0.625_Length_216	1	p3	(CGC)5	15	144	158
Locus_41964_Transcript_1/1_Confidence_0.000_Length_135	1	p3	(GCT)5	15	116	130
Locus_4199_Transcript_3/5_Confidence_0.588_Length_1541	1	p3	(GTC)6	18	1272	1289
Locus_42075_Transcript_1/1_Confidence_0.000_Length_130	1	p3	(TTC)5	15	37	51
Locus_4209_Transcript_2/6_Confidence_0.261_Length_565	1	p3	(GGC)6	18	473	490
Locus_4215_Transcript_2/2_Confidence_0.707_Length_785	1	c	(GTG)5gttgttgttgggagggtggtg(GGA)6	54	573	626
Locus_421_Transcript_35/43_Confidence_0.059_Length_1470	1	p3	(GGT)5	15	1207	1221
Locus_4222_Transcript_4/22_Confidence_0.051_Length_565	1	p3	(AGA)6	18	534	551
Locus_4226_Transcript_2/5_Confidence_0.547_Length_642	1	p3	(GCA)5	15	281	295
Locus_4228_Transcript_6/8_Confidence_0.153_Length_817	1	p3	(GGT)5	15	591	605
Locus_42310_Transcript_1/1_Confidence_0.000_Length_124	1	p2	(GA)6	12	25	36
Locus_42389_Transcript_1/1_Confidence_0.667_Length_165	1	p3	(GAG)7	21	117	137
Locus_42476_Transcript_1/1_Confidence_0.958_Length_246	1	p2	(CA)6	12	1	12
Locus_42567_Transcript_1/1_Confidence_0.889_Length_132	1	p3	(TCA)6	18	106	123
Locus_42606_Transcript_1/1_Confidence_0.000_Length_155	1	p3	(GAA)5	15	132	146
Locus_42636_Transcript_1/1_Confidence_0.000_Length_129	1	p3	(GAT)7	21	66	86
Locus_42690_Transcript_1/1_Confidence_0.750_Length_125	1	p2	(AC)14	28	82	109
Locus_42765_Transcript_1/1_Confidence_0.967_Length_375	1	p3	(CCA)5	15	184	198
Locus_42787_Transcript_1/1_Confidence_0.000_Length_159	1	p2	(CA)8	16	11	26
Locus_4282_Transcript_8/10_Confidence_0.311_Length_1119	1	p3	(TTC)5	15	189	203
Locus_42897_Transcript_1/1_Confidence_0.969_Length_246	1	p3	(CTT)5	15	103	117
Locus_43040_Transcript_1/1_Confidence_1.000_Length_338	1	p3	(AGC)5	15	45	59
Locus_4317_Transcript_8/10_Confidence_0.243_Length_1980	1	p3	(TGC)5	15	1414	1428
Locus_4320_Transcript_3/8_Confidence_0.404_Length_921	1	p3	(ATC)5	15	49	63
Locus_4322_Transcript_6/11_Confidence_0.218_Length_1303	1	p3	(CAG)5	15	1149	1163
Locus_43266_Transcript_1/1_Confidence_1.000_Length_383	1	p2	(GA)7	14	197	210
Locus_43269_Transcript_1/1_Confidence_1.000_Length_362	1	p3	(TGC)5	15	213	227
Locus_43274_Transcript_1/1_Confidence_1.000_Length_357	1	p2	(GT)6	12	92	103
Locus_43286_Transcript_1/1_Confidence_1.000_Length_357	1	p2	(GT)6	12	92	103
Locus_43291_Transcript_1/1_Confidence_1.000_Length_347	1	p2	(AC)6	12	153	164
Locus_43423_Transcript_1/1_Confidence_1.000_Length_439	1	p2	(CT)11	22	145	166
Locus_43428_Transcript_1/1_Confidence_1.000_Length_469	1	p3	(AGC)5	15	197	211
Locus_43470_Transcript_1/1_Confidence_1.000_Length_361	1	p2	(TC)6	12	84	95
Locus_43607_Transcript_1/1_Confidence_1.000_Length_327	1	p3	(GCA)5	15	3	17
Locus_43608_Transcript_1/1_Confidence_1.000_Length_317	1	p3	(GCA)5	15	3	17
Locus_43644_Transcript_1/1_Confidence_1.000_Length_233	1	p3	(AAG)8	24	92	115
Locus_4367_Transcript_6/7_Confidence_0.296_Length_764	1	p3	(AGC)6	18	366	383
Locus_43723_Transcript_1/1_Confidence_1.000_Length_537	1	p3	(GCA)5	15	256	270
Locus_43741_Transcript_1/1_Confidence_1.000_Length_352	1	p3	(ATC)6	18	43	60
Locus_4378_Transcript_4/11_Confidence_0.220_Length_1173	1	p3	(TGC)5	15	276	290
Locus_4385_Transcript_2/3_Confidence_0.825_Length_1198	1	p3	(GAG)5	15	875	889
Locus_43896_Transcript_1/1_Confidence_1.000_Length_378	1	p2	(GT)6	12	92	103
Locus_4399_Transcript_8/9_Confidence_0.459_Length_1484	1	p3	(GGA)5	15	1249	1263
Locus_44017_Transcript_1/1_Confidence_1.000_Length_238	1	p3	(CAG)5	15	84	98
Locus_4401_Transcript_8/16_Confidence_0.068_Length_1260	1	p2	(AG)7	14	1215	1228
Locus_4403_Transcript_7/14_Confidence_0.068_Length_383	1	p2	(AT)6	12	291	302
Locus_44043_Transcript_1/1_Confidence_1.000_Length_364	1	p2	(TA)19	38	1	38
Locus_44045_Transcript_1/1_Confidence_1.000_Length_324	1	p3	(GCA)5	15	44	58
Locus_44046_Transcript_1/1_Confidence_1.000_Length_393	1	p3	(GCA)5	15	44	58
Locus_44047_Transcript_1/1_Confidence_1.000_Length_364	1	p3	(GCA)5	15	44	58
Locus_440_Transcript_33/42_Confidence_0.096_Length_1297	1	p3	(TCT)5	15	82	96
Locus_44227_Transcript_1/1_Confidence_1.000_Length_369	1	p2	(GA)9	18	186	203
Locus_44234_Transcript_1/1_Confidence_1.000_Length_281	1	p3	(GGA)5	15	2	16
Locus_44236_Transcript_1/1_Confidence_1.000_Length_448	1	p3	(CAG)5	15	294	308
Locus_44244_Transcript_1/1_Confidence_1.000_Length_373	1	p3	(AAG)5	15	163	177
Locus_4424_Transcript_1/3_Confidence_0.966_Length_384	1	p3	(TAG)5	15	251	265
Locus_4425_Transcript_12/16_Confidence_0.221_Length_1657	1	p3	(CCG)5	15	264	278
Locus_44305_Transcript_1/1_Confidence_1.000_Length_181	1	p3	(TCA)5	15	1	15
Locus_44337_Transcript_1/1_Confidence_1.000_Length_276	1	p3	(AGA)7	21	42	62
Locus_44357_Transcript_1/1_Confidence_1.000_Length_182	1	p3	(ATA)11	33	1	33
Locus_44365_Transcript_1/1_Confidence_1.000_Length_199	1	c	(GTG)5t(GGA)7	37	75	111
Locus_44466_Transcript_1/1_Confidence_1.000_Length_279	1	p3	(GCA)5	15	256	270
Locus_4449_Transcript_12/14_Confidence_0.094_Length_1230	1	p3	(GGA)5	15	941	955
Locus_4450_Transcript_9/10_Confidence_0.048_Length_986	1	p3	(AAG)5	15	639	653
Locus_4457_Transcript_20/35_Confidence_0.280_Length_987	1	p2	(GA)6	12	893	904
Locus_44619_Transcript_1/1_Confidence_1.000_Length_237	1	p2	(AC)6	12	135	146
Locus_44696_Transcript_1/1_Confidence_1.000_Length_308	1	p2	(CT)7	14	164	177
Locus_44712_Transcript_1/1_Confidence_1.000_Length_318	1	p3	(GCT)5	15	182	196
Locus_44796_Transcript_1/1_Confidence_1.000_Length_154	1	p3	(TCT)7	21	96	116
Locus_4479_Transcript_4/5_Confidence_0.588_Length_1324	1	p3	(ACC)7	21	406	426
Locus_447_Transcript_15/18_Confidence_0.220_Length_986	1	c	(GGT)5gaagatgagagtgatgtagcggcggggtggggattggatttggaggaggaaattgggggtgttagggtttgaggggaaataggtt(GTG)6	118	673	790
Locus_4481_Transcript_5/5_Confidence_0.536_Length_1394	1	p3	(TAA)7	21	739	759
Locus_44874_Transcript_1/1_Confidence_1.000_Length_250	1	p3	(TGA)5	15	21	35
Locus_44914_Transcript_1/1_Confidence_1.000_Length_170	1	p2	(AG)6	12	58	69
Locus_44923_Transcript_1/1_Confidence_1.000_Length_213	1	p2	(AG)11	22	135	156
Locus_44983_Transcript_1/1_Confidence_1.000_Length_176	1	c	(GA)13taaatggagaagggaact(GCA)5	59	63	121
Locus_45034_Transcript_1/1_Confidence_1.000_Length_253	1	p3	(TGA)5	15	24	38
Locus_4505_Transcript_4/8_Confidence_0.149_Length_906	1	p3	(GCA)5	15	739	753
Locus_45072_Transcript_1/1_Confidence_1.000_Length_164	1	c	(CTG)5cagttcccttctccatttt(TC)13	60	43	102
Locus_45326_Transcript_1/1_Confidence_1.000_Length_242	1	p2	(AG)8	16	80	95
Locus_4536_Transcript_6/15_Confidence_0.491_Length_1015	1	p3	(ATT)5	15	685	699
Locus_45492_Transcript_1/1_Confidence_1.000_Length_201	1	p3	(GGA)5	15	2	16
Locus_45494_Transcript_1/1_Confidence_1.000_Length_187	1	p2	(TC)6	12	61	72
Locus_454_Transcript_13/19_Confidence_0.061_Length_904	1	p2	(TC)7	14	96	109
Locus_45502_Transcript_1/1_Confidence_1.000_Length_197	1	p2	(AG)8	16	76	91
Locus_4558_Transcript_5/7_Confidence_0.100_Length_1234	1	p2	(TA)8	16	37	52
Locus_45613_Transcript_1/1_Confidence_1.000_Length_203	1	p2	(CT)8	16	109	124
Locus_45631_Transcript_1/1_Confidence_1.000_Length_198	1	p2	(AG)7	14	41	54
Locus_45634_Transcript_1/1_Confidence_1.000_Length_158	1	p2	(AG)8	16	76	91
Locus_45640_Transcript_1/1_Confidence_1.000_Length_220	1	p3	(TGG)5	15	43	57
Locus_45756_Transcript_1/1_Confidence_1.000_Length_181	1	p2	(GA)7	14	114	127
Locus_45844_Transcript_1/1_Confidence_1.000_Length_191	1	p3	(CCA)5	15	135	149
Locus_45845_Transcript_1/1_Confidence_1.000_Length_246	1	p3	(CCA)5	15	190	204
Locus_4584_Transcript_1/4_Confidence_0.455_Length_581	1	p3	(CTC)5	15	42	56
Locus_4587_Transcript_2/9_Confidence_0.525_Length_802	1	p3	(TCT)5	15	522	536
Locus_45920_Transcript_1/1_Confidence_1.000_Length_113	1	c	(GTG)5t(GGA)7	37	25	61
Locus_45933_Transcript_1/1_Confidence_1.000_Length_206	1	p2	(CT)8	16	116	131
Locus_4596_Transcript_9/11_Confidence_0.204_Length_1392	1	p3	(TGA)8	24	1351	1374
Locus_4599_Transcript_11/16_Confidence_0.310_Length_1203	1	p3	(GCA)5	15	545	559
Locus_46110_Transcript_1/1_Confidence_1.000_Length_274	1	p3	(GCA)5	15	251	265
Locus_46111_Transcript_1/1_Confidence_1.000_Length_227	1	p3	(GCA)5	15	44	58
Locus_46112_Transcript_1/1_Confidence_1.000_Length_229	1	p3	(GCA)5	15	44	58
Locus_46113_Transcript_1/1_Confidence_1.000_Length_270	1	p3	(GCA)5	15	44	58
Locus_4611_Transcript_4/4_Confidence_0.481_Length_827	1	p3	(CAT)5	15	10	24
Locus_4611_Transcript_4/4_Confidence_0.481_Length_827	2	p3	(CAC)5	15	190	204
Locus_46124_Transcript_1/1_Confidence_1.000_Length_138	1	p2	(TA)16	32	107	138
Locus_46188_Transcript_1/1_Confidence_1.000_Length_156	1	p3	(TGC)5	15	117	131
Locus_46189_Transcript_1/1_Confidence_1.000_Length_270	1	p3	(TGC)5	15	213	227
Locus_46191_Transcript_1/1_Confidence_1.000_Length_281	1	p3	(TGC)5	15	213	227
Locus_46192_Transcript_1/1_Confidence_1.000_Length_159	1	p3	(TGC)5	15	120	134
Locus_46378_Transcript_1/1_Confidence_1.000_Length_111	1	p4	(AACA)5	20	22	41
Locus_46380_Transcript_1/1_Confidence_1.000_Length_144	1	p3	(GCA)5	15	21	35
Locus_46399_Transcript_1/1_Confidence_1.000_Length_209	1	p3	(TGA)5	15	14	28
Locus_4647_Transcript_4/5_Confidence_0.567_Length_1075	1	p3	(CTT)5	15	584	598
Locus_46523_Transcript_1/1_Confidence_1.000_Length_130	1	p3	(AAG)11	33	1	33
Locus_46635_Transcript_1/1_Confidence_1.000_Length_124	1	p3	(TCA)5	15	1	15
Locus_4671_Transcript_5/7_Confidence_0.326_Length_1123	1	p3	(GAC)5	15	144	158
Locus_46785_Transcript_1/1_Confidence_1.000_Length_150	1	p3	(GAT)6	18	91	108
Locus_46813_Transcript_1/1_Confidence_1.000_Length_120	1	p3	(CCG)5	15	70	84
Locus_46814_Transcript_1/1_Confidence_1.000_Length_131	1	p3	(CCG)5	15	81	95
Locus_4683_Transcript_4/4_Confidence_0.221_Length_818	1	p3	(AAG)5	15	150	164
Locus_46847_Transcript_1/1_Confidence_1.000_Length_272	1	p3	(TGC)5	15	208	222
Locus_46880_Transcript_1/1_Confidence_1.000_Length_181	1	c	(GTG)5t(GGA)7	37	70	106
Locus_46881_Transcript_1/1_Confidence_1.000_Length_111	1	c	(GTG)5t(GGA)7	37	24	60
Locus_46882_Transcript_1/1_Confidence_1.000_Length_157	1	c	(GTG)5t(GGA)7	37	70	106
Locus_46898_Transcript_1/1_Confidence_1.000_Length_107	1	p4	(AACA)5	20	20	39
Locus_46910_Transcript_1/1_Confidence_1.000_Length_131	1	p3	(TCT)7	21	75	95
Locus_46941_Transcript_1/1_Confidence_1.000_Length_127	1	p3	(TCT)7	21	75	95
Locus_46_Transcript_24/33_Confidence_0.175_Length_1547	1	p3	(CAG)9	27	1019	1045
Locus_47177_Transcript_1/1_Confidence_1.000_Length_208	1	p2	(AC)6	12	153	164
Locus_47178_Transcript_1/1_Confidence_1.000_Length_255	1	p2	(AC)6	12	153	164
Locus_47181_Transcript_1/1_Confidence_1.000_Length_185	1	p2	(AC)6	12	83	94
Locus_4722_Transcript_6/11_Confidence_0.069_Length_1150	1	p2	(AT)6	12	900	911
Locus_4728_Transcript_10/13_Confidence_0.078_Length_1291	1	p3	(CAC)6	18	650	667
Locus_4734_Transcript_5/6_Confidence_0.385_Length_959	1	p3	(GAA)7	21	680	700
Locus_4739_Transcript_3/5_Confidence_0.040_Length_848	1	p2	(AT)6	12	805	816
Locus_481_Transcript_14/15_Confidence_0.201_Length_1349	1	p3	(GAT)5	15	361	375
Locus_4876_Transcript_3/4_Confidence_0.458_Length_919	1	p3	(AAG)5	15	256	270
Locus_4889_Transcript_3/3_Confidence_0.000_Length_522	1	p3	(GAT)5	15	8	22
Locus_4893_Transcript_11/13_Confidence_0.074_Length_1027	1	p3	(CAC)6	18	64	81
Locus_4920_Transcript_8/11_Confidence_0.073_Length_1521	1	p3	(GGT)5	15	1393	1407
Locus_499_Transcript_19/31_Confidence_0.225_Length_1272	1	p2	(AT)6	12	177	188
Locus_5012_Transcript_4/5_Confidence_0.444_Length_554	1	p3	(TGT)5	15	255	269
Locus_5014_Transcript_2/6_Confidence_0.437_Length_815	1	p2	(AT)6	12	58	69
Locus_5044_Transcript_9/10_Confidence_0.564_Length_1142	1	p3	(TGC)5	15	858	872
Locus_5044_Transcript_9/10_Confidence_0.564_Length_1142	2	p3	(TCC)7	21	1031	1051
Locus_505_Transcript_14/17_Confidence_0.068_Length_627	1	p3	(AGA)7	21	467	487
Locus_5077_Transcript_12/12_Confidence_0.273_Length_1337	1	p3	(GAG)5	15	1093	1107
Locus_5089_Transcript_3/8_Confidence_0.239_Length_794	1	c	(GAC)5gaatcggtg(GCT)6	42	629	670
Locus_5098_Transcript_6/9_Confidence_0.101_Length_1779	1	p3	(TGG)6	18	788	805
Locus_5124_Transcript_4/5_Confidence_0.556_Length_643	1	p3	(AGA)5	15	115	129
Locus_5169_Transcript_3/4_Confidence_0.565_Length_453	1	p3	(ATC)5	15	386	400
Locus_516_Transcript_39/43_Confidence_0.120_Length_907	1	p3	(GGC)6	18	611	628
Locus_517_Transcript_23/30_Confidence_0.144_Length_620	1	p3	(GCT)7	21	477	497
Locus_5186_Transcript_5/5_Confidence_0.324_Length_652	1	p3	(TCA)5	15	413	427
Locus_5191_Transcript_7/19_Confidence_0.275_Length_1307	1	p3	(GGA)6	18	108	125
Locus_5248_Transcript_4/8_Confidence_0.114_Length_724	1	p3	(CCT)5	15	586	600
Locus_5278_Transcript_6/7_Confidence_0.333_Length_1455	1	p3	(AAG)6	18	1386	1403
Locus_5301_Transcript_5/12_Confidence_0.347_Length_1352	1	p3	(CTT)5	15	744	758
Locus_5325_Transcript_5/8_Confidence_0.146_Length_1023	1	p3	(CAA)6	18	153	170
Locus_5327_Transcript_5/8_Confidence_0.481_Length_1257	1	p3	(TGA)5	15	1094	1108
Locus_533_Transcript_12/20_Confidence_0.110_Length_1837	1	p6	(AGAAAG)7	42	188	229
Locus_5354_Transcript_8/8_Confidence_0.431_Length_789	1	c	(GAT)5tcaggtcctccccaatatgttgattcaggtcctct(TGA)7	71	428	498
Locus_5363_Transcript_7/7_Confidence_0.027_Length_771	1	p3	(TCG)5	15	292	306
Locus_5363_Transcript_7/7_Confidence_0.027_Length_771	2	p3	(GAT)7	21	499	519
Locus_5364_Transcript_5/5_Confidence_0.613_Length_1876	1	p3	(TGT)5	15	1612	1626
Locus_5422_Transcript_5/14_Confidence_0.084_Length_832	1	p3	(ATG)5	15	159	173
Locus_5480_Transcript_4/6_Confidence_0.459_Length_764	1	p3	(CAT)6	18	519	536
Locus_5491_Transcript_8/10_Confidence_0.234_Length_1839	1	p3	(TCA)6	18	935	952
Locus_5493_Transcript_5/6_Confidence_0.284_Length_1337	1	p3	(ATG)5	15	206	220
Locus_5502_Transcript_5/7_Confidence_0.269_Length_779	1	c	(AAG)8aggag(GAT)6	47	323	369
Locus_5534_Transcript_6/6_Confidence_0.200_Length_624	1	p2	(AG)6	12	181	192
Locus_553_Transcript_14/18_Confidence_0.064_Length_825	1	p2	(AT)8	16	24	39
Locus_5642_Transcript_3/7_Confidence_0.236_Length_892	1	p3	(GCT)5	15	350	364
Locus_564_Transcript_16/35_Confidence_0.101_Length_1354	1	c	(GCT)5ggggagcaggcatcatccacg(GCT)5gcggtggatactgt(TGC)5	80	1142	1221
Locus_5659_Transcript_6/8_Confidence_0.162_Length_437	1	p3	(TCT)5	15	176	190
Locus_5662_Transcript_5/6_Confidence_0.270_Length_952	1	p3	(TTA)7	21	896	916
Locus_5703_Transcript_21/27_Confidence_0.190_Length_1219	1	p3	(AGA)5	15	989	1003
Locus_5735_Transcript_1/2_Confidence_1.000_Length_616	1	p3	(TAA)5	15	20	34
Locus_5747_Transcript_5/8_Confidence_0.163_Length_628	1	p3	(ATA)7	21	581	601
Locus_5750_Transcript_2/3_Confidence_0.440_Length_606	1	p3	(AGA)5	15	30	44
Locus_5753_Transcript_3/4_Confidence_0.625_Length_586	1	p3	(TCA)5	15	268	282
Locus_5818_Transcript_6/8_Confidence_0.063_Length_864	1	p4	(AAAC)5	20	125	144
Locus_5829_Transcript_4/5_Confidence_0.333_Length_980	1	p3	(ATC)5	15	51	65
Locus_5840_Transcript_9/12_Confidence_0.274_Length_600	1	p3	(GAA)7	21	514	534
Locus_5842_Transcript_5/8_Confidence_0.145_Length_1044	1	p3	(TCA)5	15	522	536
Locus_5879_Transcript_3/3_Confidence_0.836_Length_385	1	p3	(TCT)9	27	59	85
Locus_587_Transcript_20/26_Confidence_0.235_Length_1235	1	p3	(GTG)5	15	880	894
Locus_5883_Transcript_6/7_Confidence_0.145_Length_913	1	p2	(TC)9	18	100	117
Locus_5924_Transcript_1/3_Confidence_0.833_Length_1257	1	p3	(GCG)6	18	250	267
Locus_5955_Transcript_3/6_Confidence_0.042_Length_1159	1	p3	(GGC)5	15	956	970
Locus_5965_Transcript_3/5_Confidence_0.074_Length_698	1	p2	(CT)9	18	99	116
Locus_599_Transcript_20/20_Confidence_0.088_Length_1289	1	p3	(CAC)6	18	397	414
Locus_6018_Transcript_1/6_Confidence_0.558_Length_1317	1	p3	(TGG)5	15	247	261
Locus_6037_Transcript_16/22_Confidence_0.098_Length_1590	1	p2	(TC)8	16	62	77
Locus_6044_Transcript_7/9_Confidence_0.085_Length_2038	1	p3	(GCA)5	15	1259	1273
Locus_6060_Transcript_1/3_Confidence_0.914_Length_1265	1	p3	(AAG)6	18	417	434
Locus_607_Transcript_39/43_Confidence_0.119_Length_1838	1	p3	(TCC)5	15	106	120
Locus_6120_Transcript_3/3_Confidence_0.000_Length_882	1	p2	(AG)10	20	69	88
Locus_6141_Transcript_1/4_Confidence_0.391_Length_289	1	p3	(TGG)5	15	112	126
Locus_6141_Transcript_1/4_Confidence_0.391_Length_289	2	p3	(CAC)5	15	251	265
Locus_6148_Transcript_1/2_Confidence_1.000_Length_489	1	p3	(CTA)5	15	44	58
Locus_6169_Transcript_4/4_Confidence_0.444_Length_302	1	p3	(GAA)12	36	254	289
Locus_6179_Transcript_19/19_Confidence_0.028_Length_1536	1	p2	(GT)6	12	1491	1502
Locus_618_Transcript_28/37_Confidence_0.078_Length_2035	1	p2	(CT)9	18	73	90
Locus_6196_Transcript_16/29_Confidence_0.115_Length_2092	1	c	(TCA)6tcttct(TTC)12	60	394	453
Locus_6262_Transcript_3/5_Confidence_0.490_Length_743	1	p3	(TTG)5	15	579	593
Locus_6293_Transcript_1/3_Confidence_0.333_Length_780	1	p3	(GCT)5	15	117	131
Locus_6297_Transcript_3/7_Confidence_0.468_Length_819	1	p3	(TCC)5	15	599	613
Locus_6312_Transcript_3/6_Confidence_0.259_Length_601	1	p4	(TGAT)5	20	491	510
Locus_6323_Transcript_1/4_Confidence_0.597_Length_387	1	p3	(CAC)5	15	88	102
Locus_6331_Transcript_1/4_Confidence_0.270_Length_617	1	p3	(TAA)5	15	150	164
Locus_6348_Transcript_2/4_Confidence_0.314_Length_355	1	p3	(ATT)8	24	147	170
Locus_6387_Transcript_5/7_Confidence_0.038_Length_1016	1	p2	(AT)6	12	857	868
Locus_6393_Transcript_2/5_Confidence_0.372_Length_708	1	p2	(TG)6	12	516	527
Locus_640_Transcript_22/24_Confidence_0.161_Length_1730	1	p2	(GA)8	16	1684	1699
Locus_6429_Transcript_7/8_Confidence_0.219_Length_981	1	c	(TGC)6tgtctgataaagggatgttcaaagtggttcccaaagtgcctaaactgc(TGG)5	81	343	423
Locus_6429_Transcript_7/8_Confidence_0.219_Length_981	2	p3	(TTG)5	15	955	969
Locus_643_Transcript_24/24_Confidence_0.153_Length_1761	1	p2	(GA)7	14	1568	1581
Locus_6452_Transcript_1/5_Confidence_0.638_Length_867	1	p3	(TCC)6	18	310	327
Locus_6475_Transcript_2/4_Confidence_0.182_Length_1253	1	p3	(GCT)5	15	923	937
Locus_6475_Transcript_2/4_Confidence_0.182_Length_1253	2	p3	(TGC)5	15	1177	1191
Locus_6485_Transcript_6/9_Confidence_0.343_Length_1581	1	p3	(CAT)6	18	1112	1129
Locus_6489_Transcript_4/4_Confidence_0.525_Length_607	1	p2	(AT)6	12	223	234
Locus_6498_Transcript_4/6_Confidence_0.553_Length_506	1	p3	(CCT)7	21	212	232
Locus_6523_Transcript_3/4_Confidence_0.073_Length_1306	1	c	(ACC)5ccagtatgccccttacccacctcctcccccaggatctaccatgtatcctcctcagtatggatatcagta(TCC)5	99	471	569
Locus_6530_Transcript_3/6_Confidence_0.229_Length_589	1	p3	(AGC)5	15	575	589
Locus_6532_Transcript_1/2_Confidence_1.000_Length_331	1	p3	(GTG)5	15	206	220
Locus_6570_Transcript_1/3_Confidence_0.423_Length_877	1	p3	(GGT)6	18	172	189
Locus_6570_Transcript_1/3_Confidence_0.423_Length_877	2	p3	(GGT)7	21	379	399
Locus_6624_Transcript_8/18_Confidence_0.126_Length_1619	1	p3	(CTC)5	15	249	263
Locus_6624_Transcript_8/18_Confidence_0.126_Length_1619	2	p3	(GCG)5	15	1233	1247
Locus_6655_Transcript_2/3_Confidence_0.647_Length_449	1	p3	(CTG)5	15	141	155
Locus_6670_Transcript_3/6_Confidence_0.228_Length_1095	1	p3	(CAC)5	15	157	171
Locus_667_Transcript_11/11_Confidence_0.045_Length_731	1	p3	(GCA)5	15	174	188
Locus_6701_Transcript_2/8_Confidence_0.488_Length_936	1	p2	(CT)6	12	56	67
Locus_672_Transcript_23/35_Confidence_0.073_Length_2083	1	p3	(GGA)5	15	2030	2044
Locus_678_Transcript_14/18_Confidence_0.305_Length_1199	1	p3	(GCA)5	15	918	932
Locus_6801_Transcript_3/7_Confidence_0.272_Length_921	1	p2	(TA)6	12	30	41
Locus_680_Transcript_34/40_Confidence_0.154_Length_1317	1	p3	(CAG)6	18	1014	1031
Locus_6820_Transcript_10/13_Confidence_0.353_Length_1594	1	p2	(TA)11	22	1368	1389
Locus_6822_Transcript_4/6_Confidence_0.500_Length_1478	1	p3	(GGA)5	15	956	970
Locus_6827_Transcript_6/6_Confidence_0.084_Length_599	1	p3	(GCA)5	15	363	377
Locus_683_Transcript_12/26_Confidence_0.199_Length_1626	1	p2	(GA)9	18	1543	1560
Locus_6879_Transcript_1/5_Confidence_0.295_Length_926	1	p3	(TCA)5	15	596	610
Locus_6883_Transcript_4/4_Confidence_0.234_Length_307	1	p3	(GCT)5	15	62	76
Locus_68_Transcript_22/24_Confidence_0.121_Length_1360	1	p3	(TGG)5	15	1011	1025
Locus_6900_Transcript_5/10_Confidence_0.212_Length_762	1	p3	(GTT)6	18	310	327
Locus_6968_Transcript_1/4_Confidence_0.842_Length_632	1	p3	(AAG)6	18	362	379
Locus_6974_Transcript_5/6_Confidence_0.065_Length_649	1	p3	(TTC)5	15	429	443
Locus_697_Transcript_15/24_Confidence_0.075_Length_951	1	c	(TC)11taggaga(GT)7	43	858	900
Locus_6983_Transcript_4/6_Confidence_0.139_Length_584	1	p3	(CAC)5	15	37	51
Locus_6991_Transcript_9/13_Confidence_0.072_Length_1380	1	p3	(GAT)6	18	1272	1289
Locus_7007_Transcript_1/2_Confidence_0.935_Length_528	1	p3	(CAA)6	18	243	260
Locus_700_Transcript_5/9_Confidence_0.372_Length_1190	1	p3	(GAT)5	15	235	249
Locus_7062_Transcript_7/7_Confidence_0.259_Length_1035	1	p3	(AAC)5	15	24	38
Locus_706_Transcript_16/17_Confidence_0.071_Length_1195	1	p3	(ATA)6	18	375	392
Locus_711_Transcript_43/51_Confidence_0.136_Length_1551	1	c	(ATT)5cacagcaaaccctttccccttactataccca(TTG)6	64	1006	1069
Locus_7120_Transcript_4/5_Confidence_0.150_Length_658	1	p3	(CAG)5	15	472	486
Locus_7132_Transcript_5/5_Confidence_0.378_Length_437	1	p2	(AG)13	26	396	421
Locus_7142_Transcript_1/2_Confidence_1.000_Length_178	1	c	(ACC)5catctct(CCA)5	37	101	137
Locus_7153_Transcript_5/5_Confidence_0.105_Length_451	1	p2	(TA)6	12	21	32
Locus_7160_Transcript_4/4_Confidence_0.583_Length_1018	1	p3	(CAG)5	15	431	445
Locus_7160_Transcript_4/4_Confidence_0.583_Length_1018	2	p3	(TGC)5	15	713	727
Locus_71_Transcript_23/24_Confidence_0.251_Length_1204	1	p3	(ACT)7	21	835	855
Locus_7227_Transcript_6/6_Confidence_0.485_Length_478	1	p4	(AAGA)5	20	79	98
Locus_7235_Transcript_5/6_Confidence_0.061_Length_725	1	p3	(GGT)6	18	167	184
Locus_7241_Transcript_1/2_Confidence_0.077_Length_911	1	p3	(GAT)5	15	239	253
Locus_725_Transcript_21/27_Confidence_0.107_Length_2382	1	p3	(TGG)5	15	134	148
Locus_7265_Transcript_1/7_Confidence_0.346_Length_522	1	p3	(TAA)6	18	201	218
Locus_7266_Transcript_4/4_Confidence_0.314_Length_1303	1	p3	(GAT)8	24	958	981
Locus_726_Transcript_37/42_Confidence_0.199_Length_1197	1	p3	(TAG)5	15	264	278
Locus_7271_Transcript_1/5_Confidence_0.457_Length_558	1	p3	(CAC)6	18	104	121
Locus_728_Transcript_1/7_Confidence_0.531_Length_323	1	p2	(TA)18	36	288	323
Locus_7316_Transcript_10/10_Confidence_0.435_Length_1588	1	p3	(CCA)6	18	496	513
Locus_7341_Transcript_1/1_Confidence_0.750_Length_185	1	p3	(CTT)6	18	126	143
Locus_7359_Transcript_1/1_Confidence_0.000_Length_352	1	p2	(GT)7	14	188	201
Locus_7396_Transcript_7/10_Confidence_0.308_Length_909	1	p3	(GAT)6	18	698	715
Locus_7398_Transcript_4/6_Confidence_0.234_Length_569	1	p3	(GCA)5	15	429	443
Locus_7462_Transcript_3/6_Confidence_0.208_Length_1231	1	p3	(GAG)5	15	1130	1144
Locus_7469_Transcript_2/4_Confidence_0.500_Length_488	1	p4	(ACAT)10	40	169	208
Locus_7482_Transcript_1/5_Confidence_0.769_Length_1110	1	p3	(GAA)5	15	202	216
Locus_751_Transcript_23/34_Confidence_0.215_Length_1832	1	p3	(GAG)5	15	1578	1592
Locus_7524_Transcript_4/7_Confidence_0.273_Length_896	1	p3	(TGA)5	15	380	394
Locus_752_Transcript_14/28_Confidence_0.172_Length_1995	1	p3	(AGC)5	15	1678	1692
Locus_7555_Transcript_4/8_Confidence_0.159_Length_1727	1	p3	(TCC)5	15	196	210
Locus_7563_Transcript_3/3_Confidence_0.375_Length_793	1	p3	(TTA)6	18	723	740
Locus_756_Transcript_17/18_Confidence_0.081_Length_1750	1	p3	(GCA)6	18	124	141
Locus_7604_Transcript_2/3_Confidence_0.800_Length_910	1	p3	(CAC)5	15	117	131
Locus_7604_Transcript_2/3_Confidence_0.800_Length_910	2	p3	(CTC)5	15	399	413
Locus_7616_Transcript_5/15_Confidence_0.181_Length_820	1	p3	(TGG)6	18	523	540
Locus_7624_Transcript_12/13_Confidence_0.136_Length_1345	1	p2	(TG)6	12	1225	1236
Locus_767_Transcript_18/18_Confidence_0.040_Length_913	1	c	(TC)8aactttctctctctataacactccaccaccatccactctctgtctctttctttcccaagggtttcgtcga(ATC)5	101	49	149
Locus_7684_Transcript_4/5_Confidence_0.333_Length_1135	1	p3	(ATC)5	15	282	296
Locus_7684_Transcript_4/5_Confidence_0.333_Length_1135	2	p2	(TG)6	12	1080	1091
Locus_768_Transcript_23/34_Confidence_0.072_Length_1138	1	p2	(TG)7	14	70	83
Locus_7690_Transcript_6/8_Confidence_0.320_Length_1012	1	p3	(ACA)5	15	715	729
Locus_769_Transcript_4/9_Confidence_0.178_Length_1029	1	p3	(ATC)5	15	536	550
Locus_7703_Transcript_4/5_Confidence_0.485_Length_1392	1	p3	(GGA)6	18	172	189
Locus_7723_Transcript_6/7_Confidence_0.074_Length_761	1	p3	(GAT)5	15	227	241
Locus_7725_Transcript_3/4_Confidence_0.656_Length_614	1	p3	(ATC)5	15	110	124
Locus_7743_Transcript_3/6_Confidence_0.486_Length_761	1	p3	(CCA)5	15	340	354
Locus_775_Transcript_7/15_Confidence_0.162_Length_801	1	p2	(TG)6	12	566	577
Locus_7782_Transcript_6/10_Confidence_0.294_Length_489	1	p3	(TTC)5	15	130	144
Locus_7785_Transcript_4/6_Confidence_0.293_Length_1074	1	p3	(CAT)5	15	21	35
Locus_778_Transcript_28/33_Confidence_0.060_Length_1585	1	p2	(AC)8	16	73	88
Locus_7883_Transcript_4/6_Confidence_0.393_Length_328	1	p3	(CTT)5	15	81	95
Locus_795_Transcript_41/41_Confidence_0.110_Length_2898	1	p3	(TAC)5	15	191	205
Locus_7973_Transcript_3/3_Confidence_0.143_Length_304	1	p3	(CAC)6	18	117	134
Locus_8017_Transcript_4/5_Confidence_0.390_Length_853	1	p3	(CTC)5	15	302	316
Locus_8018_Transcript_3/6_Confidence_0.279_Length_963	1	p3	(TGC)5	15	120	134
Locus_8021_Transcript_1/6_Confidence_0.317_Length_728	1	p3	(TCC)8	24	332	355
Locus_8037_Transcript_4/5_Confidence_0.400_Length_630	1	p3	(TCA)5	15	404	418
Locus_8076_Transcript_6/10_Confidence_0.468_Length_469	1	p3	(CCT)5	15	434	448
Locus_8080_Transcript_5/7_Confidence_0.271_Length_574	1	p3	(AAG)5	15	423	437
Locus_8087_Transcript_3/7_Confidence_0.258_Length_1108	1	p3	(AGA)5	15	84	98
Locus_8109_Transcript_3/4_Confidence_0.512_Length_602	1	p3	(CAC)6	18	210	227
Locus_8141_Transcript_10/11_Confidence_0.198_Length_1194	1	p3	(CAT)5	15	245	259
Locus_8159_Transcript_11/14_Confidence_0.087_Length_746	1	p3	(GCC)5	15	732	746
Locus_817_Transcript_8/27_Confidence_0.125_Length_542	1	p3	(TCA)8	24	385	408
Locus_8198_Transcript_2/2_Confidence_0.375_Length_1051	1	p3	(TGA)5	15	949	963
Locus_819_Transcript_62/63_Confidence_0.105_Length_733	1	p3	(TCA)9	27	4	30
Locus_8234_Transcript_2/4_Confidence_0.706_Length_586	1	p3	(GCT)5	15	401	415
Locus_8269_Transcript_5/7_Confidence_0.286_Length_1062	1	p3	(TCA)5	15	473	487
Locus_8292_Transcript_1/4_Confidence_0.815_Length_879	1	p3	(TGG)5	15	730	744
Locus_8378_Transcript_28/29_Confidence_0.110_Length_1328	1	c	(GAA)6(GAT)5	33	1	33
Locus_8388_Transcript_6/7_Confidence_0.068_Length_810	1	p3	(TGG)5	15	632	646
Locus_838_Transcript_18/22_Confidence_0.082_Length_1310	1	p2	(CT)6	12	58	69
Locus_8391_Transcript_1/5_Confidence_0.308_Length_687	1	p3	(GAT)6	18	479	496
Locus_8453_Transcript_3/7_Confidence_0.294_Length_517	1	p3	(GAA)5	15	469	483
Locus_8468_Transcript_1/2_Confidence_0.923_Length_515	1	p3	(TCT)7	21	58	78
Locus_8484_Transcript_1/4_Confidence_1.000_Length_1288	1	p3	(ACT)5	15	525	539
Locus_8488_Transcript_2/3_Confidence_0.824_Length_603	1	p3	(TCT)6	18	499	516
Locus_850_Transcript_14/23_Confidence_0.162_Length_1211	1	p3	(GAT)5	15	1060	1074
Locus_852_Transcript_14/15_Confidence_0.430_Length_2092	1	p2	(AG)6	12	323	334
Locus_852_Transcript_14/15_Confidence_0.430_Length_2092	2	p3	(TGG)5	15	651	665
Locus_852_Transcript_14/15_Confidence_0.430_Length_2092	3	p3	(GGT)6	18	988	1005
Locus_8562_Transcript_7/8_Confidence_0.151_Length_933	1	p3	(TGA)5	15	760	774
Locus_8573_Transcript_7/9_Confidence_0.257_Length_958	1	p3	(CTC)6	18	85	102
Locus_8579_Transcript_2/3_Confidence_0.932_Length_607	1	p2	(AT)6	12	481	492
Locus_8586_Transcript_6/11_Confidence_0.146_Length_556	1	p3	(AAT)5	15	485	499
Locus_858_Transcript_13/17_Confidence_0.252_Length_1528	1	p3	(AGC)5	15	1339	1353
Locus_8636_Transcript_2/4_Confidence_0.800_Length_395	1	p3	(TGC)5	15	256	270
Locus_8659_Transcript_2/4_Confidence_0.525_Length_758	1	p3	(TCA)5	15	295	309
Locus_8677_Transcript_1/4_Confidence_0.452_Length_604	1	p3	(TGC)5	15	302	316
Locus_86_Transcript_12/13_Confidence_0.150_Length_1001	1	p3	(CTG)5	15	439	453
Locus_8745_Transcript_2/8_Confidence_0.310_Length_711	1	p2	(TG)6	12	118	129
Locus_877_Transcript_58/155_Confidence_0.062_Length_1863	1	p3	(CAA)6	18	1666	1683
Locus_8789_Transcript_5/10_Confidence_0.150_Length_833	1	p3	(CTG)5	15	738	752
Locus_8817_Transcript_7/9_Confidence_0.069_Length_842	1	p2	(AG)8	16	92	107
Locus_8839_Transcript_6/6_Confidence_0.382_Length_593	1	p2	(TA)6	12	47	58
Locus_8904_Transcript_4/5_Confidence_0.341_Length_352	1	c	(GAA)10gacgatggtga(TGG)5	56	124	179
Locus_8907_Transcript_5/6_Confidence_0.216_Length_785	1	p3	(GAG)6	18	593	610
Locus_8935_Transcript_2/4_Confidence_0.069_Length_404	1	p3	(AAC)9	27	9	35
Locus_8938_Transcript_4/4_Confidence_0.023_Length_632	1	p2	(AT)6	12	507	518
Locus_9038_Transcript_8/11_Confidence_0.315_Length_961	1	p3	(TGC)5	15	728	742
Locus_903_Transcript_27/27_Confidence_0.054_Length_996	1	p3	(GGA)7	21	964	984
Locus_9069_Transcript_1/4_Confidence_0.562_Length_499	1	p2	(CA)8	16	18	33
Locus_9223_Transcript_1/2_Confidence_1.000_Length_451	1	p3	(TCC)5	15	101	115
Locus_9239_Transcript_4/7_Confidence_0.057_Length_961	1	p3	(CTC)5	15	29	43
Locus_9254_Transcript_6/9_Confidence_0.050_Length_746	1	p2	(AC)6	12	132	143
Locus_9300_Transcript_1/4_Confidence_0.582_Length_839	1	p3	(TTC)5	15	781	795
Locus_9331_Transcript_1/6_Confidence_0.552_Length_395	1	p3	(AGC)5	15	112	126
Locus_9360_Transcript_3/4_Confidence_0.657_Length_417	1	p2	(GT)6	12	351	362
Locus_9430_Transcript_1/1_Confidence_0.000_Length_559	1	p3	(GCA)5	15	96	110
Locus_9457_Transcript_1/4_Confidence_0.800_Length_313	1	p2	(TG)6	12	279	290
Locus_9465_Transcript_1/3_Confidence_0.889_Length_411	1	p3	(TGC)5	15	84	98
Locus_9515_Transcript_13/13_Confidence_0.169_Length_552	1	p2	(AT)9	18	318	335
Locus_9546_Transcript_3/4_Confidence_0.833_Length_814	1	p3	(TCT)5	15	778	792
Locus_9565_Transcript_3/4_Confidence_0.826_Length_1020	1	p3	(CAG)6	18	849	866
Locus_9581_Transcript_1/3_Confidence_0.800_Length_493	1	p3	(AGC)5	15	155	169
Locus_9606_Transcript_3/7_Confidence_0.103_Length_667	1	p3	(TCC)8	24	211	234
Locus_961_Transcript_1/9_Confidence_0.490_Length_533	1	p3	(TTC)5	15	233	247
Locus_9641_Transcript_1/2_Confidence_1.000_Length_344	1	p3	(ATC)6	18	116	133
Locus_9675_Transcript_1/1_Confidence_0.000_Length_194	1	p3	(AAG)6	18	7	24
Locus_968_Transcript_15/16_Confidence_0.308_Length_1070	1	p3	(TGA)5	15	916	930
Locus_9714_Transcript_2/6_Confidence_0.359_Length_887	1	p2	(TA)6	12	239	250
Locus_9723_Transcript_3/6_Confidence_0.889_Length_529	1	p2	(CT)11	22	210	231
Locus_9734_Transcript_2/2_Confidence_0.667_Length_187	1	p3	(TAC)6	18	110	127
Locus_9748_Transcript_2/5_Confidence_0.561_Length_490	1	p3	(GTT)7	21	239	259
Locus_9749_Transcript_2/4_Confidence_0.182_Length_578	1	c	(GAA)5gaggctgtgagagtgacagac(ACT)5	51	491	541
Locus_9801_Transcript_1/4_Confidence_0.492_Length_912	1	p3	(AGC)6	18	709	726
Locus_9809_Transcript_1/2_Confidence_0.400_Length_572	1	p3	(GAG)5	15	527	541
Locus_9811_Transcript_5/6_Confidence_0.579_Length_518	1	p3	(GAT)5	15	413	427
Locus_9828_Transcript_7/9_Confidence_0.164_Length_714	1	p3	(CCA)5	15	107	121
Locus_9870_Transcript_1/5_Confidence_0.348_Length_652	1	p3	(CAA)6	18	306	323
Locus_9924_Transcript_9/9_Confidence_0.194_Length_964	1	p3	(CCT)5	15	208	222
Locus_9956_Transcript_3/5_Confidence_0.192_Length_719	1	p3	(GAA)6	18	233	250
Locus_9984_Transcript_3/4_Confidence_0.382_Length_803	1	p3	(CTT)6	18	591	608
Locus_999_Transcript_20/23_Confidence_0.115_Length_1315	1	p2	(AG)7	14	1178	1191
Locus_9_Transcript_7/11_Confidence_0.302_Length_2235	1	c	(CA)6ccaacaacaataatctatca(CT)10	52	2121	2172
